# Supplementary material for: SPOP mutation induces DNA methylation via stabilizing GLP/G9a
Source: Nat Commun. 2021 Sep 29;12:5716. doi: 10.1038/s41467-021-25951-3 (PMC8481544; doi:10.1038/s41467-021-25951-3)
Supplement: Supplementary file 3 — Dataset 1 [file 41467_2021_25951_MOESM3_ESM.xlsx]

## Sheet: Sheet1
Supplementary Data 1. IHC scores of 5mC, GLP and G9a in prostate cancer patient samples with wild-type or mutated SPOP
Case number	5mC IHC score		GLP IHC score		G9a IHC score		SPOP genotype
	Numeric score	Staining grade*	Numeric score	Staining grade*	Numeric score	Staining grade*
1	1.76	Intermediate	1.26	Intermediate	1.856	Intermediate	Wild-type
2	0.495	Weak	0.495	Weak	0.4686	Weak	Wild-type
3	0.4224	Weak	0.4686	Weak	0.2508	Weak	Wild-type
4	0.594	Weak	0.9702	Weak	0.66	Weak	Wild-type
5	0.66	Weak	0.858	Weak	0.6798	Weak	Wild-type
6	1.632	Intermediate	0.8844	Weak	0.6732	Weak	Wild-type
7	0.462	Weak	0.2244	Weak	0.3168	Weak	Wild-type
8	1.68	Intermediate	0.792	Weak	0.7722	Weak	Wild-type
9	0.528	Weak	0.528	Weak	0.462	Weak	Wild-type
10	1.26	Intermediate	0.7986	Weak	0.8052	Weak	Wild-type
11	0.396	Weak	0.396	Weak	0.2772	Weak	Wild-type
12	2.772	Strong	2.772	Strong	2.8116	Strong	Wild-type
13	0.33	Weak	0.33	Weak	0.2574	Weak	Wild-type
14	0.858	Weak	1.6	Intermediate	1.648	Intermediate	Wild-type
15	1.624	Intermediate	0.924	Weak	0.6732	Weak	Wild-type
16	0.759	Weak	0.429	Weak	0.792	Weak	Wild-type
17	0.4884	Weak	0.759	Weak	0.4092	Weak	Wild-type
18	2.34	Strong	1.64	Intermediate	1.984	Intermediate	Wild-type
19	1.608	Intermediate	1.316	Intermediate	0.9042	Weak	Wild-type
20	1.92	Intermediate	1.365	Intermediate	1.76	Intermediate	Wild-type
21	1.12	Intermediate	0.792	Weak	1.106	Intermediate	Wild-type
22	1.19	Intermediate	1.26	Intermediate	1.148	Intermediate	Wild-type
23	2.394	Strong	0.858	Weak	0.9438	Weak	Wild-type
24	0.3366	Weak	0.3366	Weak	0.5016	Weak	Wild-type
25	1.704	Intermediate	1.68	Intermediate	0.9702	Weak	Wild-type
26	1.816	Intermediate	0.9306	Weak	0.9768	Weak	Wild-type
27	1.6	Intermediate	1.6	Intermediate	1.616	Intermediate	Wild-type
28	1.88	Intermediate	0.9504	Weak	0.9834	Weak	Wild-type
29	2.1675	Strong	0.957	Weak	0.9636	Weak	Wild-type
30	1.26	Intermediate	1.12	Intermediate	0.8514	Weak	Wild-type
31	2.376	Strong	0.8184	Weak	0.8646	Weak	Wild-type
32	0.2442	Weak	0.594	Weak	0.5214	Weak	Wild-type
33	2.125	Strong	1.84	Intermediate	1.824	Intermediate	Wild-type
34	1.113	Intermediate	0.957	Weak	0.9306	Weak	Wild-type
35	0.957	Weak	0.66	Weak	0.6072	Weak	Wild-type
36	2.1505	Strong	1.8	Intermediate	1.832	Intermediate	Wild-type
37	0.5214	Weak	0.792	Weak	0.4488	Weak	Wild-type
38	1.106	Intermediate	1.365	Intermediate	1.078	Intermediate	Wild-type
39	0.5148	Weak	0.5148	Weak	0.5676	Weak	Wild-type
40	1.696	Intermediate	1.344	Intermediate	0.957	Weak	Wild-type
41	0.3102	Weak	0.3102	Weak	0.2112	Weak	Wild-type
42	1.141	Intermediate	0.9174	Weak	0.9174	Weak	Wild-type
43	1.162	Intermediate	0.8712	Weak	0.8382	Weak	Wild-type
44	0.6468	Weak	0.6468	Weak	0.4884	Weak	Wild-type
45	1.148	Intermediate	0.9504	Weak	0.8844	Weak	Wild-type
46	0.6666	Weak	0.6666	Weak	0.6864	Weak	Wild-type
47	0.3432	Weak	0.3432	Weak	0.3234	Weak	Wild-type
48	1.379	Intermediate	1.379	Intermediate	1.358	Intermediate	Wild-type
49	0.6204	Weak	0.66	Weak	0.5412	Weak	Wild-type
50	1.337	Intermediate	0.9306	Weak	0.9042	Weak	Wild-type
51	0.5346	Weak	0.2508	Weak	0.5478	Weak	Wild-type
52	0.7854	Weak	0.7854	Weak	0.6534	Weak	Wild-type
53	1.183	Intermediate	0.9834	Weak	0.8778	Weak	Wild-type
54	1.696	Intermediate	1.26	Intermediate	1.728	Intermediate	Wild-type
55	1.365	Intermediate	0.891	Weak	0.891	Weak	Wild-type
56	0.4818	Weak	0.4818	Weak	0.4818	Weak	Wild-type
57	1.608	Intermediate	0.7326	Weak	0.7326	Weak	Wild-type
58	2.193	Strong	1.106	Intermediate	1.197	Intermediate	Wild-type
59	0.6336	Weak	0.6336	Weak	0.6138	Weak	Wild-type
60	0.3036	Weak	0.3036	Weak	0.3366	Weak	Wild-type
61	1.204	Intermediate	1.204	Intermediate	1.393	Intermediate	Wild-type
62	1.386	Intermediate	1.386	Intermediate	1.337	Intermediate	Wild-type
63	1.127	Intermediate	0.9306	Weak	0.7326	Weak	Wild-type
64	0.6072	Weak	0.6072	Weak	0.594	Weak	Wild-type
65	0.8844	Weak	1.323	Intermediate	1.057	Intermediate	Wild-type
66	1.379	Intermediate	0.8382	Weak	0.627	Weak	Wild-type
67	0.5676	Weak	0.7524	Weak	0.5346	Weak	Wild-type
68	0.6996	Weak	0.66	Weak	0.6666	Weak	Wild-type
69	0.7392	Weak	0.726	Weak	0.693	Weak	Wild-type
70	1.68	Intermediate	0.858	Weak	0.8448	Weak	Wild-type
71	0.7524	Weak	0.7524	Weak	0.759	Weak	Wild-type
72	0.297	Weak	0.297	Weak	0.363	Weak	Wild-type
73	1.211	Intermediate	0.9438	Weak	0.9108	Weak	Wild-type
74	1.624	Intermediate	1.624	Intermediate	1.064	Intermediate	Wild-type
75	1.274	Intermediate	0.8712	Weak	0.8844	Weak	Wild-type
76	1.696	Intermediate	1.092	Intermediate	0.9834	Weak	F102C
77	1.64	Intermediate	1.155	Intermediate	0.9768	Weak	F102C
78	0.9306	Weak	1.76	Intermediate	1.864	Intermediate	W131G
79	2.376	Strong	1.68	Intermediate	1.992	Intermediate	F133V
80	2.394	Strong	2.125	Strong	2.8512	Strong	F133V
81	1.183	Intermediate	0.891	Weak	0.9702	Weak	F133V
82	2.125	Strong	1.664	Intermediate	1.944	Intermediate	F102C
83	1.976	Intermediate	1.6	Intermediate	1.976	Intermediate	F102C
84	2.142	Strong	0.924	Weak	0.825	Weak	F102C
Average IHC score in SPOP WT specimens	1.14442		0.918099		0.877691
Average IHC score in SPOP MUT specimens	1.82918		1.43233		1.59807
Note:
* For stacked column in Figures 1i and 3j. Weak = numeric score <1; Intermediate = numeric score 1-2; Strong = numeric score >2.
