# Supplementary material for: SPOP mutation induces DNA methylation via stabilizing GLP/G9a
Source: Nat Commun. 2021 Sep 29;12:5716. doi: 10.1038/s41467-021-25951-3 (PMC8481544; doi:10.1038/s41467-021-25951-3)
Supplement: Supplementary file 4 — Dataset 2 [file 41467_2021_25951_MOESM4_ESM.xlsx]

## Sheet: Sheet1
Supplementary Data 2. Quality control report of Infinium MethylationEPIC BeadChip in empty vector (EV) and SPOP F102C expressing 22Rv1 cells with four replicates per group
	The BeadArray Controls Reporter Software is designed to analyze the sample controls for Illumina BeadArray products. The software outputs an excel file with summary values for each control for each sample in a project. The control values are calculated from the intensity of the bead associated with the individual control probe. Control values below the specified threshold are highlighted in the o…				Control Descriptions	If using the FFPE DNA Restore Kit, the restoration control identifies success of the FFPE restoration chemistry.	Staining controls are used to examine the efficiency of the staining step in both the red and green channels. These controls are independent of the hybridization and extension step.		Extension controls test the extension efficiency of A, T, C, and G nucleotides from a hairpin probe, and are therefore sample independent		Hybridization controls test the overall performance of the Infinium Assay using synthetic targets instead of amplified DNA. These synthetic targets complement the sequence on the array, allowing the probe to extend on the synthetic target as a template.		Target removal controls test the efficiency of the stripping step after the extension reaction. In contrast to allele-specific extension, the control oligos are extended using the probe sequence as a template. This process generates labeled targets. The probe sequences are designed such that extension from the probe does not occur.		These controls assess the efficiency of bisulfite conversion of the genomic DNA. The Infinium Methylation probes query a [C/T] polymorphism created by bisulfite conversion of non-CpG cytosines in the genome. These controls use Infinium I probe design and allele-specific single base extension to monitor efficiency of bisulfite conversion. If the bisulfite conversion reaction was successful, the "C…				These controls assess the efficiency of bisulfite conversion of the genomic DNA. The Infinium Methylation probes query a [C/T] polymorphism created by bisulfite conversion of non-CpG cytosines in the genome. These controls use Infinium II probe design and single base extension to monitor efficiency of bisulfite conversion. If the bisulfite conversion reaction was successful, the "A" base gets inc…		Specificity controls are designed to monitor potential non specific primer extension for Infinium I and Infinium II assay probes. Specificity controls are designed against nonpolymorphic T sites. These controls are designed to monitor allele-specific extension for Infinium I probes. The methylation status of a particular cytosine is carried out following bisulfite treatment of DNA by using query …		Specificity controls are designed to monitor potential non specific primer extension for Infinium I and Infinium II assay probes. Specificity controls are designed against nonpolymorphic T sites. These controls are designed to monitor extension specificity for Infinium II probes and check for potential nonspecific detection of methylation signal over unmethylated background. Specificity II probes…		Nonpolymorphic controls test the overall performance of the assay, from amplification to detection, by querying a particular base in a nonpolymorphic region of the genome. They let you compare assay performance across different samples. One nonpolymorphic control has been designed for each of the 4 nucleotides (A, T, C, and G).
						SAMPLE INDEPENDENT CONTROLS									SAMPLE DEPENDENT CONTROLS
		Thresholds: The values in each cell below indicate the calculated value for each sample at its corresponding control. If the value is below these thresholds, the cell is highlighted yellow and requires review.				1	5	5	5	5	1	1	1	1	1	1	1	1	1	1	1	1	1	1	5	5
	Sample Name	Input Mass (ng)	% Detected Loci	Sentrix Barcode	Sentrix Position	Restoration	Staining Green	Staining Red	Extension Green	Extension Red	Hybridization High/Medium	Hybridization Medium/Low	Target Removal 1	Target Removal 2	Bisulfite Conversion 1 Green	Bisulfite Conversion 1 Background Green	Bisulfite Conversion 1 Red	Bisulfite Conversion 1 Background Red	Bisulfite Conversion 2	Bisulfite Conversion 2 Background	Specificity 1 Green	Specificity 1 Red	Specificity 2	Specificity 2 Background	NonPolymorphic Green	NonPolymorphic Red
	EV-1	182.789	99.9606	204234730117	R01C01	0.0	174.8	163.2	44.4	29.0	1.8	1.8	27.0	19.9	18.6	10.9	13.9	4.8	7.1	4.5	17.8	8.2	33.8	12.3	12.1	22.2
	EV-2	487.612	99.9525	204234730117	R02C01	0.0	194.3	86.5	48.0	29.0	1.8	1.8	24.5	20.6	12.5	7.0	13.1	4.4	6.1	4.3	15.8	8.8	31.1	11.5	12.6	24.6
	EV-3	314.95	99.9455	204234730117	R03C01	0.0	182.7	112.5	49.9	26.7	1.8	1.9	19.5	18.3	15.2	8.0	11.5	3.9	6.3	3.9	16.2	6.1	30.9	10.6	11.8	22.3
	EV-4	311.264	99.944	204234730117	R04C01	0.0	280.1	103.6	49.6	26.3	1.8	1.9	19.8	18.6	13.1	6.3	12.4	4.0	7.3	4.3	17.2	7.4	32.3	10.2	13.3	22.8
	F102C-1	372.185	99.9365	204234730117	R05C01	0.1	300.0	85.5	50.2	22.6	1.8	1.9	18.6	17.3	15.8	7.4	8.9	2.8	7.3	3.4	17.0	8.0	32.7	9.4	10.1	20.1
	F102C-2	500	99.9405	204234730117	R06C01	0.0	180.3	75.9	45.4	21.7	1.8	1.8	17.1	14.4	15.9	7.6	10.3	3.1	8.3	4.3	15.2	6.9	32.7	9.3	11.2	20.2
	F102C-3	215.721	99.9309	204234730117	R07C01	0.0	175.8	92.9	42.1	23.1	1.8	1.8	16.2	13.6	13.7	7.0	10.4	2.9	9.0	4.7	15.0	6.7	36.4	9.9	10.9	18.4
	F102C-4	392.856	99.9215	204234730117	R08C01	0.0	124.1	66.0	43.0	22.3	1.8	1.8	17.2	14.9	14.8	8.1	10.1	3.2	7.7	4.1	17.7	7.5	38.3	10.5	11.3	18.3
