# Supplementary material for: SPOP mutation induces DNA methylation via stabilizing GLP/G9a
Source: Nat Commun. 2021 Sep 29;12:5716. doi: 10.1038/s41467-021-25951-3 (PMC8481544; doi:10.1038/s41467-021-25951-3)
Supplement: Supplementary file 5 — Dataset 3 [file 41467_2021_25951_MOESM5_ESM.xlsx]

## Sheet: Sheet1
Supplementary Data 3. CpG detection rate using Infinium MethylationEPIC BeadChip in control and F102C expressing 22Rv1 cells
	Total CpG	Detected CpG (P < 0.01)	CpG detection rate
EV1	865918	865415	0.999419
EV2	865918	865302	0.999289
EV3	865918	865258	0.999238
EV4	865918	865130	0.99909
F102C_1	865918	865194	0.999164
F102C_2	865918	865259	0.999239
F102C_3	865918	865036	0.998981
F102C_4	865918	865011	0.998953
