# Supplementary material for: SPOP mutation induces DNA methylation via stabilizing GLP/G9a
Source: Nat Commun. 2021 Sep 29;12:5716. doi: 10.1038/s41467-021-25951-3 (PMC8481544; doi:10.1038/s41467-021-25951-3)
Supplement: Supplementary file 6 — Dataset 4 [file 41467_2021_25951_MOESM6_ESM.xlsx]

## Sheet: Sheet1
Supplementary Data 4. Pearson correlation of replicates in Infinium MethylationEPIC BeadChip
	EV_1_beta	EV_2_beta	EV_3_beta	EV_4_beta	F102C_1_beta	F102C_2_beta	F102C_3_beta	F102C_4_beta
EV_1_beta	1	0.996125	0.996137	0.99617	0.992185	0.992079	0.991986	0.991804
EV_2_beta	0.996125	1	0.995992	0.996116	0.992037	0.991899	0.991926	0.991695
EV_3_beta	0.996137	0.995992	1	0.995967	0.992205	0.992285	0.992184	0.991915
EV_4_beta	0.99617	0.996116	0.995967	1	0.992514	0.992509	0.992375	0.992024
F102C_1_beta	0.992185	0.992037	0.992205	0.992514	1	0.997527	0.997452	0.997125
F102C_2_beta	0.992079	0.991899	0.992285	0.992509	0.997527	1	0.997399	0.997288
F102C_3_beta	0.991986	0.991926	0.992184	0.992375	0.997452	0.997399	1	0.997166
F102C_4_beta	0.991804	0.991695	0.991915	0.992024	0.997125	0.997288	0.997166	1
