# Supplementary material for: SPOP mutation induces DNA methylation via stabilizing GLP/G9a
Source: Nat Commun. 2021 Sep 29;12:5716. doi: 10.1038/s41467-021-25951-3 (PMC8481544; doi:10.1038/s41467-021-25951-3)
Supplement: Supplementary file 7 — Dataset 5 [file 41467_2021_25951_MOESM7_ESM.xlsx]

## Sheet: Sheet1
Supplementary Data 5. Hyper methylated CpGs in SPOP F102C expressing compared to empty vector expressing 22Rv1 cells
cg00000029
cg00000103
cg00000109
cg00000155
cg00000158
cg00000165
cg00000221
cg00000236
cg00000289
cg00000292
cg00000363
cg00000579
cg00000658
cg00000714
cg00000721
cg00000734
cg00000765
cg00000776
cg00000807
cg00000905
cg00000948
cg00000957
cg00000974
cg00001099
cg00001126
cg00001136
cg00001193
cg00001224
cg00001249
cg00001446
cg00001503
cg00001506
cg00001510
cg00001520
cg00001534
cg00001583
cg00001593
cg00001610
cg00001636
cg00001687
cg00001747
cg00001755
cg00001784
cg00001791
cg00001793
cg00001801
cg00001854
cg00001874
cg00001930
cg00001997
cg00002000
cg00002033
cg00002080
cg00002145
cg00002176
cg00002190
cg00002350
cg00002366
cg00002398
cg00002426
cg00002449
cg00002531
cg00002591
cg00002646
cg00002684
cg00002719
cg00002749
cg00002769
cg00002776
cg00002780
cg00002808
cg00002809
cg00002907
cg00002926
cg00003009
cg00003014
cg00003167
cg00003181
cg00003345
cg00003432
cg00003513
cg00003529
cg00003578
cg00003625
cg00003640
cg00003758
cg00003858
cg00003911
cg00003929
cg00003937
cg00003944
cg00003965
cg00003969
cg00003994
cg00003999
cg00004061
cg00004067
cg00004073
cg00004089
cg00004192
cg00004207
cg00004209
cg00004219
cg00004255
cg00004257
cg00004260
cg00004306
cg00004322
cg00004429
cg00004438
cg00004454
cg00004533
cg00004562
cg00004608
cg00004633
cg00004667
cg00004693
cg00004700
cg00004723
cg00004747
cg00004771
cg00004786
cg00004806
cg00004818
cg00004821
cg00004836
cg00004859
cg00004883
cg00004905
cg00004915
cg00004979
cg00004996
cg00005040
cg00005072
cg00005083
cg00005112
cg00005164
cg00005297
cg00005325
cg00005347
cg00005354
cg00005390
cg00005423
cg00005437
cg00005440
cg00005461
cg00005502
cg00005541
cg00005549
cg00005597
cg00005617
cg00005619
cg00005631
cg00005644
cg00005734
cg00005740
cg00005817
cg00005849
cg00005854
cg00005876
cg00005888
cg00005893
cg00005986
cg00006040
cg00006081
cg00006090
cg00006166
cg00006183
cg00006198
cg00006299
cg00006301
cg00006378
cg00006387
cg00006459
cg00006480
cg00006600
cg00006609
cg00006626
cg00006713
cg00006775
cg00006787
cg00006828
cg00006848
cg00006899
cg00006926
cg00007021
cg00007076
cg00007127
cg00007205
cg00007221
cg00007239
cg00007266
cg00007317
cg00007324
cg00007326
cg00007420
cg00007426
cg00007466
cg00007540
cg00007675
cg00007809
cg00007810
cg00007932
cg00007987
cg00008033
cg00008034
cg00008075
cg00008103
cg00008282
cg00008345
cg00008364
cg00008369
cg00008452
cg00008488
cg00008493
cg00008564
cg00008612
cg00008621
cg00008629
cg00008665
cg00008671
cg00008737
cg00008795
cg00008800
cg00008810
cg00008819
cg00008893
cg00008932
cg00008956
cg00009001
cg00009038
cg00009053
cg00009085
cg00009088
cg00009196
cg00009200
cg00009293
cg00009306
cg00009349
cg00009421
cg00009436
cg00009528
cg00009553
cg00009556
cg00009629
cg00009644
cg00009714
cg00009737
cg00009750
cg00009786
cg00009796
cg00009817
cg00009834
cg00009871
cg00009919
cg00009922
cg00009927
cg00009945
cg00010096
cg00010108
cg00010187
cg00010201
cg00010288
cg00010312
cg00010445
cg00010529
cg00010572
cg00010583
cg00010654
cg00010672
cg00010738
cg00010789
cg00010810
cg00010848
cg00010890
cg00010900
cg00010946
cg00010954
cg00011093
cg00011173
cg00011239
cg00011274
cg00011346
cg00011350
cg00011460
cg00011461
cg00011482
cg00011564
cg00011574
cg00011605
cg00011717
cg00011754
cg00011762
cg00011794
cg00011810
cg00011855
cg00011861
cg00011905
cg00011918
cg00012100
cg00012123
cg00012148
cg00012168
cg00012194
cg00012238
cg00012317
cg00012362
cg00012386
cg00012395
cg00012521
cg00012525
cg00012532
cg00012576
cg00012680
cg00012692
cg00012761
cg00012840
cg00012868
cg00012920
cg00012960
cg00013006
cg00013196
cg00013255
cg00013301
cg00013302
cg00013349
cg00013369
cg00013374
cg00013423
cg00013441
cg00013451
cg00013530
cg00013569
cg00013618
cg00013655
cg00013660
cg00013677
cg00013684
cg00013688
cg00013733
cg00013759
cg00013804
cg00013809
cg00013831
cg00013899
cg00013952
cg00013991
cg00013993
cg00014104
cg00014118
cg00014176
cg00014278
cg00014285
cg00014289
cg00014333
cg00014340
cg00014377
cg00014380
cg00014434
cg00014445
cg00014467
cg00014502
cg00014561
cg00014638
cg00014667
cg00014733
cg00014748
cg00014786
cg00014825
cg00014837
cg00014848
cg00014900
cg00014991
cg00015002
cg00015081
cg00015121
cg00015159
cg00015189
cg00015289
cg00015343
cg00015383
cg00015530
cg00015572
cg00015603
cg00015639
cg00015664
cg00015699
cg00015791
cg00015798
cg00015801
cg00015838
cg00015930
cg00016012
cg00016048
cg00016127
cg00016226
cg00016238
cg00016255
cg00016324
cg00016360
cg00016406
cg00016418
cg00016481
cg00016522
cg00016538
cg00016563
cg00016576
cg00016593
cg00016718
cg00016783
cg00016802
cg00016814
cg00016913
cg00016968
cg00017004
cg00017099
cg00017110
cg00017121
cg00017203
cg00017271
cg00017362
cg00017363
cg00017389
cg00017461
cg00017475
cg00017507
cg00017546
cg00017557
cg00017595
cg00017601
cg00017630
cg00017709
cg00017826
cg00017851
cg00017853
cg00017887
cg00017931
cg00017970
cg00018010
cg00018034
cg00018044
cg00018049
cg00018107
cg00018128
cg00018179
cg00018181
cg00018212
cg00018216
cg00018232
cg00018276
cg00018305
cg00018391
cg00018443
cg00018446
cg00018539
cg00018572
cg00018606
cg00018635
cg00018667
cg00018682
cg00018696
cg00018739
cg00018758
cg00018767
cg00018783
cg00018799
cg00018845
cg00018896
cg00019151
cg00019196
cg00019308
cg00019351
cg00019366
cg00019458
cg00019576
cg00019607
cg00019678
cg00019759
cg00019841
cg00019880
cg00019891
cg00019997
cg00020049
cg00020133
cg00020175
cg00020229
cg00020340
cg00020348
cg00020390
cg00020419
cg00020438
cg00020446
cg00020450
cg00020617
cg00020778
cg00020794
cg00020799
cg00020807
cg00020864
cg00020893
cg00020991
cg00021023
cg00021030
cg00021123
cg00021152
cg00021157
cg00021166
cg00021242
cg00021256
cg00021264
cg00021275
cg00021340
cg00021413
cg00021476
cg00021513
cg00021532
cg00021581
cg00021600
cg00021659
cg00021712
cg00021762
cg00021764
cg00021786
cg00021837
cg00021855
cg00021892
cg00021895
cg00021933
cg00022021
cg00022024
cg00022054
cg00022059
cg00022064
cg00022076
cg00022101
cg00022145
cg00022235
cg00022259
cg00022401
cg00022594
cg00022606
cg00022688
cg00022826
cg00022866
cg00022900
cg00022908
cg00023001
cg00023197
cg00023231
cg00023304
cg00023345
cg00023351
cg00023363
cg00023411
cg00023415
cg00023507
cg00023523
cg00023702
cg00023750
cg00023808
cg00023826
cg00023828
cg00023916
cg00023919
cg00023948
cg00024046
cg00024049
cg00024086
cg00024170
cg00024198
cg00024304
cg00024313
cg00024361
cg00024367
cg00024404
cg00024416
cg00024437
cg00024443
cg00024456
cg00024471
cg00024494
cg00024515
cg00024674
cg00024705
cg00024720
cg00024740
cg00024792
cg00024937
cg00024967
cg00024998
cg00025002
cg00025063
cg00025155
cg00025185
cg00025197
cg00025211
cg00025216
cg00025278
cg00025328
cg00025331
cg00025347
cg00025357
cg00025439
cg00025496
cg00025526
cg00025647
cg00025663
cg00025680
cg00025795
cg00025982
cg00025987
cg00025991
cg00026104
cg00026119
cg00026141
cg00026183
cg00026230
cg00026239
cg00026290
cg00026302
cg00026327
cg00026346
cg00026362
cg00026412
cg00026455
cg00026457
cg00026458
cg00026474
cg00026546
cg00026553
cg00026554
cg00026603
cg00026729
cg00026776
cg00026909
cg00026919
cg00026958
cg00027029
cg00027038
cg00027081
cg00027114
cg00027155
cg00027232
cg00027570
cg00027637
cg00027650
cg00027674
cg00027712
cg00027729
cg00027940
cg00027990
cg00027995
cg00028013
cg00028014
cg00028034
cg00028056
cg00028135
cg00028184
cg00028250
cg00028251
cg00028299
cg00028302
cg00028318
cg00028336
cg00028338
cg00028431
cg00028467
cg00028480
cg00028515
cg00028550
cg00028595
cg00028677
cg00028678
cg00028757
cg00028899
cg00028935
cg00028993
cg00029052
cg00029233
cg00029246
cg00029256
cg00029284
cg00029458
cg00029465
cg00029521
cg00029587
cg00029597
cg00029640
cg00029647
cg00029678
cg00029694
cg00029751
cg00029821
cg00029825
cg00029943
cg00029973
cg00029979
cg00030005
cg00030074
cg00030125
cg00030290
cg00030296
cg00030420
cg00030427
cg00030476
cg00030501
cg00030523
cg00030584
cg00030591
cg00030627
cg00030682
cg00030807
cg00030909
cg00031013
cg00031042
cg00031059
cg00031063
cg00031162
cg00031187
cg00031235
cg00031277
cg00031362
cg00031402
cg00031491
cg00031708
cg00031722
cg00031779
cg00031803
cg00031823
cg00031896
cg00032094
cg00032173
cg00032184
cg00032192
cg00032195
cg00032246
cg00032308
cg00032366
cg00032376
cg00032391
cg00032576
cg00032610
cg00032637
cg00032664
cg00032666
cg00032703
cg00032716
cg00032879
cg00032912
cg00032923
cg00032956
cg00033066
cg00033155
cg00033165
cg00033191
cg00033202
cg00033213
cg00033304
cg00033334
cg00033371
cg00033396
cg00033440
cg00033450
cg00033490
cg00033551
cg00033580
cg00033584
cg00033666
cg00033678
cg00033706
cg00033732
cg00033748
cg00033750
cg00033773
cg00033806
cg00033818
cg00033826
cg00033909
cg00033915
cg00033950
cg00034003
cg00034078
cg00034101
cg00034154
cg00034221
cg00034241
cg00034300
cg00034316
cg00034336
cg00034409
cg00034425
cg00034468
cg00034559
cg00034574
cg00034604
cg00034639
cg00034650
cg00034668
cg00034731
cg00034755
cg00034781
cg00034798
cg00034823
cg00035000
cg00035008
cg00035074
cg00035083
cg00035197
cg00035268
cg00035316
cg00035348
cg00035389
cg00035452
cg00035526
cg00035583
cg00035636
cg00035673
cg00035689
cg00035869
cg00035889
cg00035923
cg00035934
cg00035937
cg00035969
cg00036011
cg00036110
cg00036137
cg00036171
cg00036258
cg00036263
cg00036279
cg00036352
cg00036369
cg00036534
cg00036558
cg00036570
cg00036588
cg00036614
cg00036619
cg00036656
cg00036664
cg00036710
cg00036732
cg00036871
cg00036976
cg00036984
cg00037013
cg00037026
cg00037035
cg00037058
cg00037117
cg00037131
cg00037153
cg00037186
cg00037187
cg00037223
cg00037314
cg00037376
cg00037419
cg00037457
cg00037458
cg00037535
cg00037614
cg00037671
cg00037681
cg00037728
cg00037755
cg00037763
cg00037791
cg00037806
cg00037940
cg00037952
cg00037986
cg00038046
cg00038131
cg00038167
cg00038193
cg00038239
cg00038342
cg00038358
cg00038376
cg00038446
cg00038450
cg00038503
cg00038584
cg00038665
cg00038681
cg00038688
cg00038736
cg00038760
cg00038791
cg00038877
cg00038997
cg00039016
cg00039048
cg00039070
cg00039129
cg00039142
cg00039147
cg00039170
cg00039173
cg00039180
cg00039279
cg00039326
cg00039452
cg00039463
cg00039478
cg00039480
cg00039490
cg00039662
cg00039672
cg00039840
cg00039845
cg00039864
cg00039936
cg00039945
cg00040027
cg00040278
cg00040312
cg00040322
cg00040393
cg00040426
cg00040455
cg00040466
cg00040486
cg00040504
cg00040530
cg00040566
cg00040569
cg00040575
cg00040590
cg00040592
cg00040663
cg00040688
cg00040708
cg00040738
cg00040744
cg00040761
cg00040781
cg00040825
cg00040837
cg00040923
cg00040934
cg00040986
cg00041014
cg00041030
cg00041079
cg00041270
cg00041368
cg00041401
cg00041564
cg00041636
cg00041641
cg00041666
cg00041829
cg00041865
cg00041872
cg00041898
cg00041903
cg00041980
cg00041989
cg00041995
cg00041996
cg00042059
cg00042073
cg00042079
cg00042080
cg00042081
cg00042186
cg00042205
cg00042208
cg00042244
cg00042252
cg00042254
cg00042263
cg00042325
cg00042409
cg00042419
cg00042467
cg00042478
cg00042489
cg00042568
cg00042650
cg00042683
cg00042736
cg00042837
cg00042881
cg00042882
cg00042896
cg00042969
cg00042994
cg00043005
cg00043043
cg00043069
cg00043076
cg00043080
cg00043088
cg00043234
cg00043265
cg00043324
cg00043347
cg00043361
cg00043430
cg00043444
cg00043510
cg00043524
cg00043564
cg00043771
cg00043784
cg00043788
cg00043790
cg00043800
cg00043905
cg00043949
cg00044052
cg00044097
cg00044103
cg00044143
cg00044179
cg00044249
cg00044299
cg00044318
cg00044323
cg00044354
cg00044372
cg00044440
cg00044448
cg00044463
cg00044466
cg00044488
cg00044497
cg00044545
cg00044551
cg00044638
cg00044665
cg00044729
cg00044757
cg00044796
cg00044848
cg00044871
cg00044950
cg00045008
cg00045016
cg00045025
cg00045061
cg00045114
cg00045118
cg00045163
cg00045227
cg00045248
cg00045273
cg00045275
cg00045357
cg00045416
cg00045515
cg00045607
cg00045690
cg00045712
cg00045748
cg00045753
cg00045762
cg00045787
cg00045900
cg00045902
cg00046073
cg00046105
cg00046336
cg00046347
cg00046410
cg00046432
cg00046501
cg00046537
cg00046571
cg00046575
cg00046726
cg00046744
cg00046802
cg00046819
cg00046899
cg00046977
cg00046981
cg00046991
cg00047050
cg00047079
cg00047081
cg00047162
cg00047222
cg00047287
cg00047338
cg00047466
cg00047512
cg00047667
cg00047683
cg00047749
cg00047753
cg00047800
cg00047815
cg00047843
cg00047845
cg00047873
cg00047941
cg00048066
cg00048078
cg00048079
cg00048134
cg00048149
cg00048234
cg00048370
cg00048381
cg00048525
cg00048584
cg00048705
cg00048759
cg00048764
cg00048842
cg00048905
cg00048983
cg00049004
cg00049066
cg00049156
cg00049220
cg00049380
cg00049382
cg00049440
cg00049533
cg00049537
cg00049545
cg00049582
cg00049616
cg00049638
cg00049664
cg00049691
cg00049729
cg00049868
cg00049892
cg00049903
cg00049914
cg00049981
cg00050133
cg00050224
cg00050271
cg00050289
cg00050336
cg00050342
cg00050375
cg00050402
cg00050416
cg00050440
cg00050482
cg00050496
cg00050505
cg00050611
cg00050618
cg00050654
cg00050692
cg00050697
cg00050703
cg00050792
cg00050872
cg00050898
cg00050938
cg00051022
cg00051154
cg00051163
cg00051179
cg00051275
cg00051371
cg00051404
cg00051443
cg00051590
cg00051595
cg00051623
cg00051629
cg00051662
cg00051704
cg00051762
cg00051818
cg00051885
cg00051952
cg00052046
cg00052131
cg00052225
cg00052246
cg00052385
cg00052433
cg00052459
cg00052482
cg00052487
cg00052517
cg00052665
cg00052692
cg00052723
cg00052772
cg00052836
cg00052853
cg00052865
cg00052903
cg00052925
cg00052964
cg00052970
cg00052976
cg00053063
cg00053113
cg00053144
cg00053261
cg00053338
cg00053361
cg00053586
cg00053617
cg00053618
cg00053716
cg00053728
cg00053755
cg00053769
cg00053783
cg00053839
cg00053851
cg00053870
cg00053916
cg00053927
cg00054047
cg00054197
cg00054210
cg00054248
cg00054301
cg00054372
cg00054472
cg00054496
cg00054525
cg00054564
cg00054639
cg00054692
cg00054774
cg00054890
cg00054920
cg00054948
cg00054971
cg00054988
cg00055030
cg00055052
cg00055067
cg00055073
cg00055233
cg00055341
cg00055353
cg00055361
cg00055384
cg00055462
cg00055486
cg00055510
cg00055528
cg00055555
cg00055617
cg00055679
cg00055694
cg00055771
cg00055811
cg00055848
cg00055860
cg00055876
cg00055945
cg00055981
cg00056002
cg00056003
cg00056011
cg00056034
cg00056062
cg00056066
cg00056074
cg00056208
cg00056257
cg00056280
cg00056468
cg00056480
cg00056508
cg00056563
cg00056578
cg00056605
cg00056672
cg00056676
cg00056692
cg00056754
cg00056767
cg00056834
cg00056963
cg00057092
cg00057100
cg00057114
cg00057231
cg00057272
cg00057324
cg00057376
cg00057417
cg00057449
cg00057550
cg00057616
cg00057627
cg00057663
cg00057667
cg00057689
cg00057693
cg00057722
cg00057791
cg00057836
cg00057840
cg00057966
cg00058009
cg00058055
cg00058061
cg00058128
cg00058186
cg00058193
cg00058226
cg00058235
cg00058288
cg00058291
cg00058296
cg00058413
cg00058436
cg00058449
cg00058490
cg00058515
cg00058576
cg00058626
cg00058644
cg00058652
cg00058696
cg00058708
cg00058761
cg00058767
cg00058799
cg00058857
cg00058879
cg00058903
cg00058923
cg00058938
cg00059015
cg00059041
cg00059086
cg00059089
cg00059161
cg00059165
cg00059232
cg00059240
cg00059246
cg00059277
cg00059309
cg00059374
cg00059459
cg00059625
cg00059652
cg00059659
cg00059662
cg00059664
cg00059699
cg00059737
cg00059854
cg00059870
cg00059874
cg00059879
cg00059880
cg00059930
cg00059963
cg00060004
cg00060026
cg00060061
cg00060132
cg00060165
cg00060320
cg00060374
cg00060404
cg00060475
cg00060484
cg00060605
cg00060627
cg00060628
cg00060641
cg00060649
cg00060683
cg00060715
cg00060734
cg00060796
cg00060827
cg00060836
cg00060843
cg00060866
cg00060956
cg00060991
cg00061031
cg00061039
cg00061086
cg00061114
cg00061145
cg00061150
cg00061209
cg00061233
cg00061264
cg00061306
cg00061313
cg00061368
cg00061413
cg00061421
cg00061436
cg00061479
cg00061520
cg00061573
cg00061575
cg00061629
cg00061632
cg00061635
cg00061678
cg00061679
cg00061695
cg00061764
cg00061805
cg00061860
cg00061907
cg00061956
cg00061989
cg00062012
cg00062020
cg00062043
cg00062070
cg00062072
cg00062151
cg00062245
cg00062282
cg00062285
cg00062367
cg00062382
cg00062454
cg00062496
cg00062678
cg00062776
cg00062873
cg00063006
cg00063073
cg00063144
cg00063174
cg00063223
cg00063268
cg00063284
cg00063291
cg00063346
cg00063348
cg00063357
cg00063369
cg00063392
cg00063402
cg00063456
cg00063471
cg00063477
cg00063503
cg00063535
cg00063654
cg00063661
cg00063699
cg00063734
cg00063773
cg00063828
cg00063959
cg00063979
cg00064020
cg00064074
cg00064172
cg00064208
cg00064255
cg00064261
cg00064267
cg00064296
cg00064363
cg00064388
cg00064525
cg00064589
cg00064637
cg00064778
cg00064840
cg00064972
cg00065061
cg00065088
cg00065128
cg00065142
cg00065261
cg00065302
cg00065368
cg00065385
cg00065396
cg00065419
cg00065430
cg00065569
cg00065581
cg00065942
cg00065944
cg00065957
cg00065998
cg00066022
cg00066110
cg00066111
cg00066151
cg00066153
cg00066182
cg00066249
cg00066351
cg00066360
cg00066413
cg00066508
cg00066511
cg00066512
cg00066535
cg00066554
cg00066627
cg00066640
cg00066663
cg00066708
cg00066722
cg00066751
cg00066768
cg00066817
cg00066828
cg00066832
cg00066910
cg00066925
cg00066942
cg00067054
cg00067058
cg00067095
cg00067124
cg00067133
cg00067141
cg00067177
cg00067196
cg00067274
cg00067414
cg00067424
cg00067427
cg00067528
cg00067606
cg00067676
cg00067696
cg00067702
cg00067720
cg00067751
cg00067753
cg00067758
cg00067803
cg00067858
cg00067941
cg00068038
cg00068102
cg00068115
cg00068153
cg00068160
cg00068174
cg00068196
cg00068265
cg00068316
cg00068377
cg00068391
cg00068408
cg00068433
cg00068519
cg00068750
cg00068779
cg00068909
cg00069001
cg00069002
cg00069014
cg00069059
cg00069224
cg00069261
cg00069309
cg00069341
cg00069401
cg00069417
cg00069432
cg00069462
cg00069540
cg00069642
cg00069760
cg00069771
cg00069815
cg00069860
cg00069969
cg00070105
cg00070162
cg00070172
cg00070370
cg00070380
cg00070383
cg00070424
cg00070460
cg00070529
cg00070588
cg00070621
cg00070678
cg00070680
cg00070722
cg00070753
cg00070771
cg00070868
cg00070870
cg00070908
cg00070912
cg00070940
cg00071017
cg00071026
cg00071051
cg00071137
cg00071161
cg00071210
cg00071215
cg00071241
cg00071265
cg00071274
cg00071323
cg00071391
cg00071408
cg00071554
cg00071556
cg00071605
cg00071622
cg00071658
cg00071692
cg00071727
cg00071863
cg00071869
cg00071872
cg00071887
cg00071911
cg00071950
cg00071984
cg00072172
cg00072271
cg00072406
cg00072407
cg00072454
cg00072478
cg00072675
cg00072683
cg00072689
cg00072700
cg00072722
cg00072839
cg00072957
cg00073010
cg00073090
cg00073140
cg00073181
cg00073243
cg00073261
cg00073299
cg00073549
cg00073565
cg00073592
cg00073694
cg00073713
cg00073751
cg00073784
cg00073794
cg00073837
cg00073968
cg00073973
cg00074086
cg00074091
cg00074145
cg00074174
cg00074198
cg00074313
cg00074365
cg00074369
cg00074471
cg00074522
cg00074585
cg00074735
cg00074771
cg00074782
cg00074785
cg00074818
cg00074851
cg00075034
cg00075103
cg00075123
cg00075161
cg00075211
cg00075331
cg00075468
cg00075507
cg00075587
cg00075597
cg00075608
cg00075615
cg00075620
cg00075649
cg00075675
cg00075853
cg00075975
cg00076044
cg00076072
cg00076099
cg00076107
cg00076195
cg00076216
cg00076255
cg00076256
cg00076325
cg00076365
cg00076449
cg00076487
cg00076497
cg00076538
cg00076543
cg00076612
cg00076774
cg00076797
cg00077104
cg00077166
cg00077183
cg00077275
cg00077281
cg00077285
cg00077302
cg00077304
cg00077307
cg00077312
cg00077391
cg00077426
cg00077450
cg00077457
cg00077547
cg00077566
cg00077570
cg00077665
cg00077838
cg00077872
cg00077877
cg00077898
cg00077899
cg00077904
cg00078102
cg00078105
cg00078130
cg00078142
cg00078146
cg00078197
cg00078245
cg00078259
cg00078299
cg00078318
cg00078334
cg00078456
cg00078517
cg00078676
cg00078706
cg00078746
cg00078759
cg00078770
cg00078782
cg00078857
cg00078867
cg00078911
cg00078927
cg00078942
cg00078996
cg00079002
cg00079023
cg00079056
cg00079116
cg00079169
cg00079202
cg00079219
cg00079224
cg00079293
cg00079302
cg00079375
cg00079388
cg00079536
cg00079551
cg00079566
cg00079598
cg00079638
cg00079643
cg00079649
cg00079656
cg00079764
cg00079778
cg00079785
cg00079887
cg00079898
cg00080060
cg00080068
cg00080105
cg00080125
cg00080148
cg00080188
cg00080417
cg00080418
cg00080423
cg00080483
cg00080484
cg00080485
cg00080489
cg00080578
cg00080663
cg00080682
cg00080691
cg00080706
cg00080763
cg00080816
cg00081009
cg00081019
cg00081062
cg00081084
cg00081087
cg00081098
cg00081100
cg00081104
cg00081105
cg00081128
cg00081141
cg00081175
cg00081237
cg00081317
cg00081324
cg00081347
cg00081404
cg00081417
cg00081602
cg00081714
cg00081799
cg00081827
cg00081835
cg00081852
cg00081854
cg00081876
cg00081919
cg00081940
cg00082012
cg00082132
cg00082135
cg00082178
cg00082194
cg00082219
cg00082235
cg00082252
cg00082271
cg00082285
cg00082295
cg00082332
cg00082411
cg00082472
cg00082476
cg00082540
cg00082558
cg00082574
cg00082640
cg00082656
cg00082664
cg00082729
cg00082732
cg00082770
cg00082787
cg00082806
cg00082833
cg00082897
cg00082912
cg00082995
cg00083018
cg00083042
cg00083046
cg00083072
cg00083084
cg00083091
cg00083188
cg00083206
cg00083265
cg00083359
cg00083399
cg00083401
cg00083535
cg00083652
cg00083659
cg00083661
cg00083700
cg00083801
cg00083848
cg00083853
cg00083937
cg00083959
cg00083993
cg00084094
cg00084131
cg00084184
cg00084338
cg00084340
cg00084347
cg00084398
cg00084432
cg00084435
cg00084577
cg00084604
cg00084643
cg00084720
cg00084764
cg00084777
cg00084864
cg00084958
cg00085013
cg00085061
cg00085123
cg00085199
cg00085281
cg00085370
cg00085416
cg00085420
cg00085434
cg00085438
cg00085493
cg00085592
cg00085620
cg00085713
cg00085732
cg00085747
cg00085790
cg00085800
cg00085812
cg00085819
cg00085965
cg00085994
cg00086113
cg00086171
cg00086186
cg00086247
cg00086283
cg00086291
cg00086383
cg00086429
cg00086577
cg00086669
cg00086730
cg00086800
cg00086869
cg00086911
cg00086921
cg00086926
cg00086941
cg00087023
cg00087068
cg00087153
cg00087244
cg00087274
cg00087316
cg00087355
cg00087368
cg00087417
cg00087420
cg00087482
cg00087511
cg00087544
cg00087546
cg00087568
cg00087601
cg00087645
cg00087646
cg00087735
cg00087741
cg00087804
cg00087884
cg00087898
cg00087939
cg00087963
cg00087971
cg00087983
cg00088080
cg00088135
cg00088148
cg00088183
cg00088251
cg00088264
cg00088399
cg00088410
cg00088445
cg00088464
cg00088483
cg00088507
cg00088665
cg00088688
cg00088747
cg00088797
cg00088880
cg00088893
cg00088901
cg00088987
cg00088989
cg00089091
cg00089100
cg00089107
cg00089122
cg00089142
cg00089162
[truncated: 512,057+ more rows]
