# Supplementary material for: SPOP mutation induces DNA methylation via stabilizing GLP/G9a
Source: Nat Commun. 2021 Sep 29;12:5716. doi: 10.1038/s41467-021-25951-3 (PMC8481544; doi:10.1038/s41467-021-25951-3)
Supplement: Supplementary file 8 — Dataset 6 [file 41467_2021_25951_MOESM8_ESM.xlsx]

## Sheet: Sheet1
Supplementary Data 6. Hyper methylated CpGs in SPOP MUT compared to SPOP WT PCa samples of the TCGA patients
cg00004562
cg00004883
cg00006459
cg00006626
cg00007032
cg00007420
cg00007675
cg00008036
cg00009001
cg00009196
cg00009750
cg00010078
cg00011200
cg00011459
cg00011994
cg00012362
cg00013451
cg00013475
cg00014754
cg00014830
cg00016802
cg00017271
cg00017931
cg00018739
cg00020474
cg00021550
cg00021576
cg00022024
cg00022594
cg00022688
cg00022911
cg00023174
cg00023415
cg00024192
cg00025715
cg00025981
cg00026553
cg00026776
cg00027669
cg00028336
cg00030422
cg00030432
cg00031187
cg00031973
cg00032205
cg00032246
cg00033877
cg00034101
cg00034468
cg00035636
cg00035937
cg00035980
cg00036110
cg00036871
cg00037013
cg00037117
cg00037186
cg00037856
cg00040268
cg00040427
cg00041872
cg00042186
cg00042568
cg00043284
cg00043510
cg00044299
cg00044466
cg00044665
cg00044871
cg00045515
cg00049156
cg00049380
cg00049475
cg00050482
cg00051179
cg00053373
cg00053755
cg00054210
cg00054525
cg00054702
cg00055771
cg00056433
cg00057517
cg00058296
cg00059246
cg00059652
cg00059737
cg00060484
cg00063773
cg00064261
cg00064778
cg00065905
cg00066508
cg00067414
cg00068038
cg00068428
cg00069002
cg00069242
cg00069391
cg00069967
cg00070042
cg00070529
cg00070680
cg00070899
cg00071727
cg00072288
cg00072587
cg00072675
cg00073543
cg00073771
cg00074818
cg00075507
cg00075967
cg00076195
cg00076497
cg00077285
cg00079219
cg00079388
cg00081324
cg00081417
cg00082954
cg00083072
cg00084347
cg00085416
cg00086426
cg00086488
cg00086670
cg00087482
cg00088797
cg00088844
cg00089798
cg00091146
cg00091178
cg00091302
cg00091953
cg00093080
cg00093099
cg00093544
cg00093643
cg00094518
cg00095396
cg00095594
cg00096104
cg00096328
cg00097450
cg00097452
cg00097800
cg00098799
cg00099295
cg00099869
cg00099976
cg00100420
cg00101715
cg00103299
cg00103329
cg00103785
cg00107782
cg00108164
cg00109012
cg00109356
cg00109780
cg00111335
cg00111893
cg00112042
cg00112238
cg00112314
cg00112493
cg00112558
cg00113117
cg00113951
cg00114012
cg00114029
cg00114569
cg00115149
cg00115954
cg00116838
cg00117599
cg00118229
cg00118808
cg00118978
cg00120825
cg00121634
cg00121876
cg00122628
cg00123090
cg00123478
cg00124009
cg00124095
cg00125048
cg00126320
cg00128171
cg00129563
cg00130039
cg00130165
cg00132008
cg00133595
cg00135870
cg00137016
cg00137839
cg00138451
cg00139244
cg00139681
cg00140112
cg00140786
cg00140889
cg00141548
cg00142036
cg00142266
cg00143729
cg00143868
cg00145141
cg00146334
cg00146951
cg00147788
cg00148825
cg00148862
cg00149473
cg00151709
cg00152946
cg00153106
cg00153110
cg00154455
cg00154554
cg00155535
cg00156336
cg00157359
cg00157796
cg00158227
cg00158683
cg00160619
cg00161225
cg00161229
cg00163018
cg00163199
cg00164196
cg00164941
cg00164949
cg00165323
cg00165631
cg00165981
cg00165994
cg00166343
cg00166770
cg00167076
cg00168835
cg00169122
cg00169175
cg00169617
cg00170487
cg00172597
cg00172603
cg00172812
cg00173270
cg00173804
cg00174428
cg00175709
cg00177127
cg00178429
cg00178728
cg00178850
cg00180762
cg00181968
cg00182758
cg00185189
cg00185413
cg00186529
cg00186701
cg00187129
cg00187557
cg00187933
cg00189366
cg00191100
cg00192031
cg00192966
cg00193963
cg00199007
cg00199549
cg00201445
cg00201468
cg00204532
cg00204748
cg00205605
cg00206490
cg00207731
cg00207833
cg00208830
cg00208967
cg00209520
cg00210210
cg00212031
cg00213052
cg00213123
cg00216655
cg00221012
cg00223767
cg00224028
cg00225623
cg00226580
cg00227156
cg00227578
cg00228017
cg00228796
cg00229809
cg00230924
cg00231140
cg00231945
cg00232092
cg00232402
cg00232453
cg00234261
cg00235933
cg00236576
cg00237010
cg00237489
cg00238570
cg00238897
cg00239491
cg00239870
cg00241051
cg00241076
cg00242786
cg00243584
cg00244001
cg00244517
cg00245032
cg00246386
cg00246817
cg00247269
cg00247426
cg00247629
cg00248804
cg00249032
cg00249383
cg00250422
cg00251270
cg00251618
cg00253658
cg00254133
cg00254886
cg00255699
cg00257047
cg00258136
cg00258809
cg00259249
cg00259755
cg00259871
cg00261039
cg00262344
cg00262776
cg00263700
cg00263760
cg00263856
cg00267274
cg00267596
cg00268185
cg00269245
cg00271873
cg00273198
cg00275449
cg00276792
cg00279406
cg00281837
cg00282347
cg00284173
cg00284420
cg00285620
cg00286188
cg00287536
cg00289081
cg00289429
cg00289503
cg00290023
cg00290607
cg00290974
cg00292107
cg00293191
cg00293303
cg00294149
cg00294382
cg00295182
cg00295485
cg00296018
cg00296038
cg00299047
cg00299257
cg00299736
cg00299893
cg00300275
cg00300637
cg00301159
cg00301396
cg00302494
cg00303335
cg00303541
cg00303982
cg00305585
cg00306003
cg00306090
cg00307214
cg00309313
cg00310412
cg00311035
cg00311984
cg00313750
cg00314029
cg00314966
cg00316508
cg00318111
cg00318320
cg00318322
cg00318756
cg00319168
cg00319774
cg00320288
cg00320301
cg00320608
cg00321288
cg00321703
cg00321824
cg00323695
cg00324097
cg00324161
cg00325125
cg00325866
cg00326231
cg00326908
cg00327383
cg00328075
cg00328900
cg00329101
cg00329618
cg00329728
cg00330318
cg00330346
cg00331616
cg00332048
cg00332153
cg00332249
cg00332680
cg00332961
cg00333483
cg00333528
cg00334370
cg00335715
cg00335744
cg00335908
cg00336149
cg00336291
cg00336320
cg00337466
cg00337916
cg00338002
cg00338801
cg00338928
cg00343747
cg00344178
cg00344443
cg00344577
cg00344900
cg00345025
cg00346320
cg00346898
cg00347198
cg00347452
cg00347563
cg00347643
cg00347904
cg00348467
cg00348579
cg00348858
cg00349607
cg00349776
cg00350942
cg00351750
cg00352005
cg00352043
cg00353773
cg00353923
cg00355613
cg00355909
cg00356694
cg00357958
cg00357971
cg00358442
cg00358880
cg00360107
cg00360474
cg00360610
cg00360769
cg00361495
cg00362657
cg00363080
cg00363737
cg00364457
cg00364611
cg00364644
cg00365004
cg00365524
cg00365880
cg00366103
cg00367135
cg00370229
cg00370815
cg00371239
cg00371453
cg00371702
cg00373616
cg00373707
cg00375589
cg00375983
cg00376544
cg00377320
cg00377332
cg00377865
cg00377924
cg00378144
cg00379420
cg00380150
cg00380835
cg00381622
cg00381755
cg00382944
cg00383167
cg00383793
cg00384539
cg00386101
cg00387056
cg00388195
cg00388871
cg00390484
cg00390724
cg00390775
cg00392377
cg00393415
cg00394261
cg00394725
cg00395063
cg00395210
cg00395951
cg00397104
cg00397324
cg00397986
cg00399059
cg00399175
cg00400189
cg00400221
cg00400263
cg00402074
cg00402910
cg00403251
cg00404838
cg00406319
cg00406460
cg00406621
cg00406976
cg00407245
cg00409260
cg00409636
cg00409658
cg00410370
cg00410898
cg00411411
cg00412368
cg00412554
cg00412772
cg00414077
cg00414292
cg00414384
cg00416176
cg00416710
cg00417131
cg00418068
cg00419159
cg00420361
cg00420450
cg00420510
cg00420568
cg00420869
cg00420997
cg00422488
cg00422638
cg00422699
cg00423068
cg00423364
cg00423700
cg00424297
cg00424785
cg00425213
cg00425764
cg00428598
cg00428601
cg00429268
cg00429862
cg00430036
cg00430542
cg00430895
cg00431050
cg00431549
cg00431837
cg00433770
cg00435238
cg00436174
cg00437360
cg00438071
cg00439630
cg00439658
cg00441573
cg00441741
cg00442258
cg00442430
cg00445824
cg00446414
cg00447581
cg00447682
cg00447970
cg00448143
cg00448752
cg00449021
cg00449767
cg00450319
cg00450960
cg00451054
cg00452257
cg00454274
cg00454409
cg00454592
cg00455424
cg00456299
cg00456557
cg00456637
cg00456672
cg00456868
cg00457913
cg00458890
cg00460795
cg00461005
cg00462430
cg00462570
cg00463202
cg00463982
cg00464927
cg00465413
cg00465476
cg00466136
cg00466268
cg00467592
cg00467854
cg00469380
cg00469757
cg00469897
cg00470044
cg00470636
cg00471141
cg00471159
cg00471989
cg00472445
cg00472710
cg00473051
cg00473134
cg00473531
cg00473624
cg00473749
cg00474080
cg00474723
cg00474746
cg00475131
cg00475820
cg00476054
cg00476243
cg00476617
cg00476653
cg00476896
cg00476955
cg00477378
cg00478421
cg00478692
cg00479240
cg00480161
cg00481629
cg00481644
cg00481739
cg00482398
cg00483304
cg00483992
cg00484803
cg00485171
cg00485194
cg00486259
cg00487989
cg00488575
cg00491021
cg00491412
cg00492868
cg00493300
cg00494337
cg00494665
cg00494919
cg00495775
cg00496272
cg00496791
cg00497046
cg00500100
cg00500498
cg00500602
cg00500705
cg00501628
cg00503321
cg00503840
cg00504034
cg00504599
cg00504705
cg00505277
cg00505502
cg00505606
cg00505979
cg00506168
cg00507154
cg00508855
cg00508965
cg00508975
cg00510437
cg00510539
cg00510870
cg00511167
cg00512279
cg00512602
cg00512872
cg00513208
cg00513564
cg00513981
cg00513984
cg00514407
cg00514895
cg00516067
cg00516222
cg00516481
cg00517261
cg00518190
cg00520135
cg00520717
cg00521703
cg00523241
cg00524708
cg00524967
cg00525145
cg00525436
cg00525496
cg00527174
cg00529697
cg00530199
cg00530564
cg00531246
cg00531748
cg00532411
cg00532455
cg00532477
cg00534295
cg00535466
cg00535785
cg00538212
cg00538604
cg00539347
cg00540828
cg00540866
cg00541683
cg00542096
cg00543460
cg00544337
cg00545295
cg00546005
cg00546117
cg00546307
cg00546448
cg00547414
cg00549412
cg00549451
cg00549609
cg00550082
cg00550234
cg00550340
cg00550703
cg00550955
cg00551910
cg00552145
cg00552822
cg00553967
cg00554810
cg00555085
cg00555420
cg00555933
cg00556112
cg00556627
cg00557308
cg00557947
cg00558156
cg00558689
cg00560482
cg00561634
cg00562553
cg00562916
cg00563031
cg00563107
cg00563926
cg00564164
cg00565786
cg00565882
cg00565991
cg00566516
cg00567703
cg00571178
cg00571483
cg00572146
cg00572843
cg00573330
cg00573355
cg00574530
cg00574958
cg00575090
cg00576121
cg00576250
cg00576689
cg00577202
cg00577449
cg00577560
cg00577935
cg00578032
cg00578638
cg00579036
cg00579859
cg00579960
cg00580497
cg00580652
cg00582316
cg00582941
cg00583535
cg00584000
cg00584026
cg00584530
cg00585790
cg00587115
cg00587628
cg00588853
cg00589850
cg00590022
cg00590081
cg00590106
cg00590324
cg00590761
cg00591660
cg00591868
cg00593243
cg00594040
cg00594854
cg00596048
cg00596207
cg00596763
cg00598009
cg00599393
cg00600477
cg00600684
cg00601387
cg00601711
cg00601916
cg00603356
cg00605362
cg00605777
cg00606472
cg00606496
cg00606914
cg00608299
cg00609473
cg00609630
cg00609834
cg00610021
cg00610508
cg00612299
cg00613113
cg00613562
cg00614392
cg00615469
cg00615473
cg00616243
cg00618312
cg00618450
cg00618865
cg00619126
cg00619443
cg00620224
cg00620629
cg00620733
cg00621666
cg00621826
cg00622799
cg00624037
cg00624564
cg00624589
cg00625425
cg00625653
cg00625783
cg00625963
cg00627029
cg00628697
cg00628788
cg00629217
cg00629585
cg00630020
cg00630480
cg00630958
cg00632364
cg00632374
cg00632853
cg00635599
cg00635780
cg00637047
cg00637144
cg00637695
cg00637745
cg00637795
cg00637826
cg00638514
cg00638845
cg00638945
cg00639447
cg00639837
cg00639984
cg00640775
cg00641052
cg00642970
cg00643222
cg00643333
cg00644107
cg00644351
cg00646347
cg00647063
cg00648919
cg00650809
cg00650953
cg00651020
cg00652772
cg00653997
cg00654448
cg00655147
cg00657582
cg00658405
cg00658740
cg00661523
cg00661753
cg00662489
cg00662556
cg00664205
cg00664634
cg00665492
cg00666173
cg00667315
cg00667976
cg00668927
cg00671386
cg00672622
cg00672936
cg00673008
cg00673344
cg00674304
cg00674706
cg00675838
cg00676085
cg00676988
cg00679184
cg00680014
cg00680551
cg00681462
cg00682007
cg00683788
cg00684790
cg00685319
cg00685480
cg00686132
cg00687122
cg00687135
cg00687252
cg00687686
cg00687714
cg00688820
cg00690049
cg00690710
cg00690968
cg00691123
cg00691240
cg00693240
cg00693401
cg00693884
cg00693978
cg00693994
cg00694520
cg00695265
cg00695328
cg00695391
cg00695760
cg00695943
cg00697703
cg00698413
cg00698685
cg00699934
cg00700007
cg00700214
cg00700866
cg00702489
cg00702647
cg00703040
cg00703276
cg00704305
cg00705059
cg00705851
cg00707610
cg00708105
cg00709387
cg00710466
cg00711088
cg00711090
cg00712627
cg00712762
cg00714115
cg00714672
cg00714725
cg00715124
cg00717218
cg00721170
cg00721530
cg00721603
cg00722300
cg00722350
cg00724111
cg00724839
cg00727586
cg00730653
cg00730887
cg00731232
cg00731304
cg00731785
cg00734471
cg00734967
cg00735023
cg00735923
cg00736958
cg00737264
cg00737840
cg00738309
cg00738629
cg00738772
cg00738934
cg00739066
cg00739120
cg00739278
cg00740547
cg00740813
cg00740822
cg00741351
cg00741900
cg00742040
cg00743094
cg00744351
cg00744431
cg00744791
cg00744866
cg00748427
cg00748718
cg00748875
cg00750307
cg00752480
cg00752969
cg00753399
cg00753478
cg00754357
cg00755063
cg00756062
cg00756943
cg00758069
cg00758217
cg00758229
cg00759329
cg00759699
cg00760203
cg00760938
cg00760992
cg00762678
cg00763725
cg00763743
cg00764109
cg00764217
cg00765686
cg00766289
cg00767058
cg00767069
cg00767977
cg00769090
cg00771247
cg00771316
cg00774005
cg00774435
cg00775115
cg00776266
cg00777011
cg00777198
cg00778880
cg00779167
cg00779476
cg00780250
cg00780845
cg00781169
cg00782828
cg00783945
cg00784153
cg00784263
cg00784882
cg00785170
cg00785193
cg00785738
cg00786761
cg00786952
cg00787726
cg00788028
cg00789528
cg00789671
cg00790395
cg00790649
cg00791764
cg00792938
cg00794881
cg00794911
cg00796424
cg00796866
cg00796963
cg00797152
cg00797278
cg00797346
cg00797651
cg00797821
cg00798886
cg00799619
cg00799658
cg00799748
cg00802728
cg00803453
cg00804634
cg00804745
cg00805156
cg00805619
cg00805880
cg00806505
cg00807366
cg00807464
cg00807586
cg00807871
cg00807877
cg00808492
cg00808969
cg00809164
cg00809863
cg00811891
cg00812833
cg00813343
cg00813378
cg00813746
cg00813993
cg00814733
cg00814898
cg00815658
cg00815832
cg00817367
cg00819055
cg00819078
cg00820311
cg00820664
cg00820740
cg00820919
cg00821400
cg00822030
cg00822451
cg00822840
cg00824018
cg00826626
cg00827318
cg00827989
cg00828762
cg00829845
cg00830029
cg00830285
cg00830325
cg00830621
cg00831237
cg00831929
cg00831931
cg00832457
cg00832476
cg00832555
cg00833822
cg00834536
cg00834796
cg00834899
cg00834924
cg00835521
cg00836662
cg00838040
cg00838337
cg00839802
cg00840403
cg00842095
cg00844197
cg00844308
cg00844328
cg00844339
cg00844376
cg00846036
cg00846114
cg00846288
cg00846968
cg00847017
cg00847309
cg00848509
cg00849267
cg00849990
cg00850083
cg00850538
cg00850552
cg00850648
cg00851173
cg00851389
cg00851761
cg00852573
cg00852846
cg00852921
cg00854166
cg00854242
cg00854799
cg00855466
cg00857907
cg00858599
cg00859888
cg00862041
cg00862116
cg00862290
cg00862376
cg00862588
cg00863378
cg00864171
cg00864183
cg00864293
cg00864474
cg00864768
cg00864945
cg00865927
cg00866215
cg00866556
cg00867230
cg00867406
cg00867835
cg00868523
cg00870166
cg00871371
cg00871390
cg00873953
cg00874055
cg00874494
cg00874990
cg00876266
cg00876273
cg00876332
cg00876681
cg00877887
cg00879302
cg00879791
cg00880290
cg00880452
cg00881552
cg00883311
cg00884093
cg00885788
cg00886812
cg00887153
cg00887444
cg00887511
cg00887814
cg00890145
cg00891146
cg00891184
cg00891278
cg00891541
cg00892353
cg00892567
cg00892742
cg00893488
cg00894869
cg00897799
cg00898147
cg00899365
cg00899400
cg00901051
cg00901320
cg00901401
cg00901493
cg00901675
cg00901687
cg00901765
cg00901982
cg00902396
cg00903041
cg00903676
cg00903932
cg00904852
cg00907810
cg00908291
cg00909232
cg00909646
cg00910015
cg00910882
cg00912926
cg00913604
cg00914041
cg00914902
cg00916536
cg00917003
cg00917154
cg00917362
cg00917471
cg00919016
cg00919077
cg00919591
cg00920348
cg00920892
cg00922376
cg00922727
cg00922748
cg00923634
cg00925717
cg00927231
cg00927503
cg00928816
cg00929860
cg00930213
cg00930455
cg00930606
cg00930873
cg00931124
cg00931181
cg00931874
cg00932063
cg00932251
cg00932276
cg00933443
cg00933542
cg00934037
cg00934355
cg00934883
cg00935216
cg00935435
cg00935653
cg00937359
cg00937510
cg00937515
cg00938619
cg00938929
cg00939684
cg00939727
cg00940502
cg00942219
cg00943382
cg00943851
cg00944304
cg00947599
cg00948900
cg00949022
cg00949661
cg00949728
cg00950244
cg00950381
cg00950497
cg00951972
cg00954536
cg00954841
cg00954878
cg00956134
cg00958381
cg00958451
cg00958927
cg00959249
cg00959334
cg00959883
cg00960552
cg00961450
cg00961866
cg00962913
cg00963850
cg00965023
cg00965168
cg00965391
cg00965469
cg00968475
cg00969271
cg00969323
cg00970558
cg00971364
cg00971613
cg00971737
cg00972313
cg00974941
cg00977696
cg00979348
cg00979553
cg00979704
cg00979931
cg00981146
cg00981879
cg00982214
cg00982519
cg00982535
cg00985729
cg00986119
cg00986320
cg00986824
cg00987031
cg00987080
cg00987461
cg00988037
cg00990020
cg00990874
cg00991794
cg00991875
cg00992048
cg00992385
cg00992802
cg00993400
cg00993824
cg00993830
cg00994629
cg00995324
cg00995798
cg00996262
cg00996377
cg00996847
cg00997917
cg00998784
cg01002722
cg01003448
cg01003803
cg01003815
cg01003961
cg01004056
cg01004363
cg01004682
cg01005211
cg01005308
cg01005365
cg01006802
cg01007305
cg01012572
cg01012879
cg01013171
cg01013754
cg01015062
cg01015652
cg01017397
cg01017689
cg01019600
cg01019875
cg01020987
cg01021658
cg01022200
cg01022370
cg01022678
cg01022871
cg01023271
cg01023703
cg01024455
cg01025720
cg01026256
cg01026270
cg01027151
cg01027498
cg01028522
cg01029627
cg01029638
cg01030178
cg01030321
cg01030534
cg01030757
cg01030973
cg01031032
cg01031269
cg01031400
cg01034251
cg01034396
cg01034754
cg01035038
cg01035261
cg01035640
cg01037637
cg01038149
cg01039355
cg01039401
cg01040366
cg01040533
cg01040850
cg01042641
cg01043831
cg01045337
cg01046287
cg01047635
cg01048445
cg01048561
cg01049121
cg01049141
cg01049674
cg01050273
cg01054622
cg01055099
cg01056467
cg01057268
cg01058717
cg01058932
cg01059449
cg01061391
cg01061956
cg01062029
cg01062504
cg01062691
cg01063935
cg01065210
cg01067444
cg01068023
cg01068808
cg01068906
cg01069311
cg01069753
cg01072639
cg01072786
cg01074392
cg01074584
cg01074657
cg01075918
cg01076971
cg01076997
cg01077274
cg01078408
cg01078582
cg01079242
cg01079658
cg01079860
cg01080713
cg01083131
cg01083549
cg01084435
cg01084693
cg01086895
cg01089249
cg01089834
cg01089914
cg01092213
cg01093786
cg01094309
cg01094950
cg01095658
cg01096199
cg01097384
cg01098812
cg01100322
cg01100796
cg01100912
cg01101448
cg01101911
cg01102083
cg01104208
cg01105229
cg01105948
cg01108118
cg01108392
cg01109574
cg01109763
cg01110759
cg01115569
cg01116873
cg01118031
cg01118451
cg01120953
cg01121022
cg01121712
cg01123783
cg01127291
cg01129958
cg01130991
cg01131699
cg01132443
cg01132696
cg01133662
cg01134643
cg01135754
cg01135780
cg01135800
cg01137532
cg01137760
cg01138171
cg01139508
cg01142396
cg01142635
cg01142710
cg01142735
cg01144053
cg01144286
cg01146205
cg01149347
cg01151584
cg01151642
cg01152056
cg01152302
cg01152374
cg01152726
cg01153342
cg01153613
cg01154046
cg01154353
cg01154355
cg01154445
cg01157004
cg01157046
cg01157261
cg01158679
cg01159980
cg01160241
cg01161842
cg01163837
cg01164584
cg01168235
cg01169440
cg01170045
cg01170591
cg01171339
cg01171368
cg01174240
cg01174811
cg01174843
cg01175020
cg01175497
cg01176028
cg01176393
cg01176949
cg01178680
cg01178971
cg01180552
cg01180628
cg01181227
cg01182697
cg01183595
cg01183826
cg01184522
cg01184560
cg01184676
cg01184784
cg01185278
cg01185433
cg01185754
cg01186457
cg01186595
cg01187562
cg01188753
cg01192748
cg01193526
cg01194371
cg01194901
cg01195214
cg01195246
cg01196322
cg01196517
cg01198491
cg01198661
cg01200104
cg01200640
cg01200965
cg01201138
cg01201215
cg01201782
cg01201797
cg01203153
cg01204305
cg01204606
cg01204634
cg01205267
cg01205935
cg01206211
cg01206705
cg01207473
cg01207951
cg01208566
cg01209023
cg01209566
cg01210111
cg01210663
cg01210909
cg01211065
cg01211283
cg01214346
cg01214847
cg01216370
cg01218053
cg01218206
cg01219549
cg01221018
cg01222732
cg01224366
cg01224510
cg01225095
cg01226265
cg01226806
cg01227006
cg01228134
cg01228355
cg01229562
cg01230988
cg01231125
cg01231543
cg01232748
cg01234251
cg01237333
cg01239735
cg01240444
cg01240734
cg01242976
cg01243924
cg01244015
cg01244877
cg01246622
cg01246835
cg01247454
cg01248445
cg01248878
cg01249187
cg01250490
cg01250603
cg01250703
cg01250960
cg01251434
cg01251548
cg01251603
cg01252136
cg01252496
cg01253149
cg01253818
cg01255021
cg01255465
cg01256227
cg01256365
cg01257601
cg01257799
cg01258050
cg01258522
cg01258997
cg01259029
cg01260010
cg01260170
cg01260219
cg01260820
cg01262133
cg01262913
cg01263292
cg01263386
cg01263624
cg01263877
cg01263942
cg01265597
cg01265662
cg01266543
cg01267165
cg01267262
cg01268590
cg01268866
cg01270228
cg01270424
cg01272707
cg01272967
cg01273344
cg01274524
cg01275297
cg01277126
cg01279219
cg01280080
cg01280390
cg01281904
cg01283246
cg01283887
cg01285706
cg01285783
cg01286133
cg01286655
cg01287000
cg01287975
cg01288367
cg01288372
cg01289343
cg01290009
cg01290869
cg01291029
cg01292175
cg01293485
cg01294686
cg01295339
cg01296360
cg01296889
cg01298758
cg01300317
cg01300341
cg01300852
cg01301282
cg01301319
cg01301637
cg01301803
cg01302656
cg01305291
cg01305913
cg01306120
cg01306410
cg01306909
cg01307387
cg01307502
cg01308409
cg01308827
cg01308913
cg01310029
cg01310750
cg01312167
cg01312997
cg01313358
cg01313387
cg01313904
cg01313977
cg01314034
cg01314743
cg01316378
cg01320048
cg01320130
cg01320218
cg01321088
cg01321189
cg01323104
cg01323212
cg01323457
cg01323777
cg01323993
cg01324372
cg01326206
cg01327202
cg01328833
cg01329057
cg01329179
cg01329577
cg01329756
cg01330060
cg01332054
cg01336162
cg01336629
cg01337817
cg01338255
cg01338347
cg01340542
cg01341487
cg01342115
cg01344171
cg01346077
cg01346152
cg01347529
cg01349687
cg01349903
cg01350077
cg01353064
cg01353903
cg01355392
cg01355932
cg01355957
cg01356829
cg01356908
cg01356950
cg01357292
cg01357892
cg01359469
cg01360586
cg01360627
cg01362515
cg01363734
cg01364483
cg01366985
cg01367310
cg01367737
cg01368075
cg01368488
cg01370122
cg01370241
cg01372422
cg01373024
cg01373151
cg01373189
cg01374870
cg01375248
cg01375871
cg01377503
cg01378158
cg01378159
cg01379317
cg01380607
cg01381934
cg01382105
cg01382414
cg01383274
cg01383890
cg01383997
cg01385327
cg01386185
cg01387771
cg01388649
cg01389409
cg01389428
cg01390445
cg01393939
cg01395690
cg01396157
cg01396872
cg01397325
cg01397521
cg01399475
cg01403030
cg01403246
cg01404163
cg01404873
cg01404893
cg01405404
cg01406312
cg01407062
cg01407073
cg01407244
cg01407341
cg01408363
cg01409460
cg01409709
cg01409887
cg01410314
cg01410359
cg01411759
cg01412763
cg01412764
cg01413548
cg01413790
cg01414065
cg01414194
cg01414687
cg01414934
cg01416227
cg01416724
cg01417594
cg01417625
cg01417714
cg01418153
cg01418167
cg01419713
cg01419967
cg01420564
cg01422262
cg01422274
cg01423147
cg01423820
cg01423916
cg01423964
cg01424107
cg01425479
cg01425967
cg01426743
cg01427815
cg01427869
cg01428378
cg01429844
cg01430344
cg01431063
cg01431952
cg01431992
cg01432898
cg01433914
cg01434487
cg01434608
cg01434611
cg01435515
cg01436608
cg01436998
cg01437917
cg01439383
cg01439876
cg01440452
cg01441127
cg01442200
cg01442257
cg01443071
cg01443318
cg01444643
cg01444716
cg01445052
cg01446477
[truncated: 30,017 more rows]
