# Supplementary material for: SPOP mutation induces DNA methylation via stabilizing GLP/G9a
Source: Nat Commun. 2021 Sep 29;12:5716. doi: 10.1038/s41467-021-25951-3 (PMC8481544; doi:10.1038/s41467-021-25951-3)
Supplement: Supplementary file 9 — Dataset 7 [file 41467_2021_25951_MOESM9_ESM.xlsx]

## Sheet: Sheet1
Supplementary Data 7. Shared hyper methylated CpGs between TCGA 450K data in SPOP mutated PCa patient samples and 850K array data in SPOP F102C expressing 22Rv1 PCa cells
cg00004562
cg00004883
cg00006459
cg00006626
cg00007420
cg00007675
cg00009001
cg00009196
cg00009750
cg00012362
cg00013451
cg00016802
cg00017271
cg00017931
cg00018739
cg00022024
cg00022594
cg00022688
cg00023415
cg00026553
cg00026776
cg00028336
cg00031187
cg00032246
cg00034101
cg00034468
cg00035636
cg00035937
cg00036110
cg00036871
cg00037013
cg00037117
cg00037186
cg00041872
cg00042186
cg00042568
cg00043510
cg00044299
cg00044466
cg00044665
cg00044871
cg00045515
cg00049156
cg00049380
cg00050482
cg00051179
cg00053755
cg00054210
cg00054525
cg00055771
cg00058296
cg00059246
cg00059652
cg00059737
cg00060484
cg00063773
cg00064261
cg00064778
cg00066508
cg00067414
cg00068038
cg00069002
cg00070529
cg00070680
cg00071727
cg00072675
cg00074818
cg00075507
cg00076195
cg00076497
cg00077285
cg00079219
cg00079388
cg00081324
cg00081417
cg00083072
cg00084347
cg00085416
cg00087482
cg00088797
cg00089798
cg00091146
cg00091302
cg00091953
cg00093080
cg00096328
cg00097450
cg00099976
cg00100420
cg00103329
cg00109012
cg00109780
cg00111335
cg00112238
cg00112493
cg00112558
cg00113117
cg00114012
cg00115149
cg00115954
cg00116838
cg00117599
cg00118229
cg00118808
cg00120825
cg00121634
cg00122628
cg00123090
cg00123478
cg00124009
cg00124095
cg00125048
cg00130039
cg00130165
cg00132008
cg00135870
cg00137016
cg00137839
cg00138451
cg00140112
cg00140786
cg00140889
cg00141548
cg00142036
cg00145141
cg00146951
cg00148825
cg00153106
cg00154554
cg00156336
cg00157359
cg00157796
cg00158683
cg00160619
cg00161225
cg00164949
cg00165323
cg00165994
cg00166343
cg00167076
cg00168835
cg00169122
cg00170487
cg00172603
cg00172812
cg00173804
cg00178728
cg00178850
cg00181968
cg00182758
cg00185413
cg00186701
cg00187129
cg00187557
cg00192031
cg00199549
cg00204532
cg00204748
cg00205605
cg00206490
cg00207731
cg00207833
cg00208830
cg00210210
cg00212031
cg00213052
cg00213123
cg00221012
cg00223767
cg00224028
cg00225623
cg00227156
cg00227578
cg00228017
cg00228796
cg00229809
cg00230924
cg00231140
cg00231945
cg00232092
cg00232402
cg00232453
cg00236576
cg00237010
cg00238570
cg00238897
cg00241051
cg00242786
cg00243584
cg00244517
cg00247269
cg00247629
cg00249032
cg00249383
cg00253658
cg00255699
cg00258809
cg00259249
cg00259755
cg00259871
cg00261039
cg00262776
cg00263700
cg00263856
cg00267274
cg00269245
cg00275449
cg00279406
cg00281837
cg00282347
cg00284173
cg00284420
cg00285620
cg00286188
cg00289081
cg00289429
cg00289503
cg00290023
cg00290607
cg00290974
cg00292107
cg00293191
cg00293303
cg00294149
cg00294382
cg00295182
cg00295485
cg00296018
cg00296038
cg00299893
cg00300275
cg00301159
cg00301396
cg00305585
cg00306003
cg00311035
cg00314029
cg00316508
cg00318322
cg00318756
cg00319774
cg00320608
cg00321288
cg00321824
cg00323695
cg00324097
cg00324161
cg00326231
cg00326908
cg00328075
cg00329101
cg00329728
cg00330346
cg00331616
cg00332048
cg00332153
cg00332680
cg00332961
cg00333528
cg00335744
cg00336149
cg00338002
cg00338801
cg00338928
cg00344577
cg00345025
cg00346898
cg00347198
cg00347563
cg00347643
cg00347904
cg00348467
cg00349607
cg00351750
cg00352005
cg00352043
cg00353773
cg00353923
cg00355613
cg00355909
cg00356694
cg00357958
cg00357971
cg00360107
cg00360474
cg00360610
cg00360769
cg00362657
cg00363737
cg00364457
cg00364644
cg00365524
cg00365880
cg00366103
cg00367135
cg00370815
cg00371239
cg00371702
cg00375589
cg00377332
cg00377924
cg00379420
cg00381622
cg00383167
cg00383793
cg00384539
cg00386101
cg00388195
cg00388871
cg00390484
cg00390724
cg00394261
cg00395063
cg00395951
cg00397104
cg00399059
cg00400189
cg00400221
cg00400263
cg00402074
cg00404838
cg00406319
cg00406621
cg00407245
cg00409260
cg00412368
cg00412554
cg00412772
cg00418068
cg00419159
cg00420510
cg00420568
cg00422488
cg00422638
cg00423068
cg00423364
cg00423700
cg00424785
cg00425213
cg00429268
cg00430036
cg00430895
cg00431050
cg00431549
cg00431837
cg00433770
cg00437360
cg00442430
cg00446414
cg00447581
cg00447970
cg00448143
cg00448752
cg00449021
cg00449767
cg00450319
cg00451054
cg00454592
cg00455424
cg00456299
cg00456557
cg00456672
cg00457913
cg00460795
cg00463202
cg00463982
cg00464927
cg00465413
cg00469380
cg00469757
cg00469897
cg00470044
cg00470636
cg00471141
cg00471989
cg00473531
cg00473624
cg00473749
cg00474080
cg00475131
cg00475820
cg00476054
cg00476243
cg00476617
cg00476653
cg00476896
cg00476955
cg00478421
cg00481644
cg00482398
cg00483304
cg00483992
cg00484803
cg00486259
cg00487989
cg00488575
cg00491021
cg00491412
cg00492868
cg00494665
cg00495775
cg00496272
cg00496791
cg00497046
cg00500498
cg00500602
cg00503321
cg00503840
cg00504599
cg00505277
cg00505606
cg00507154
cg00508855
cg00508965
cg00508975
cg00510437
cg00510870
cg00511167
cg00512602
cg00512872
cg00513564
cg00513981
cg00513984
cg00514407
cg00516067
cg00516481
cg00517261
cg00518190
cg00520135
cg00521703
cg00523241
cg00524708
cg00525145
cg00525436
cg00525496
cg00530564
cg00531748
cg00532411
cg00532455
cg00538212
cg00538604
cg00539347
cg00540828
cg00540866
cg00542096
cg00543460
cg00546117
cg00547414
cg00549412
cg00549451
cg00549609
cg00550082
cg00550234
cg00550340
cg00550703
cg00550955
cg00552145
cg00553967
cg00555085
cg00555420
cg00556112
cg00556627
cg00557947
cg00558689
cg00561634
cg00562916
cg00563031
cg00563107
cg00563926
cg00565882
cg00565991
cg00567703
cg00574958
cg00575090
cg00577202
cg00577935
cg00579036
cg00579859
cg00579960
cg00580497
cg00582941
cg00583535
cg00584026
cg00585790
cg00587115
cg00587628
cg00589850
cg00590022
cg00590081
cg00590324
cg00590761
cg00591660
cg00591868
cg00593243
cg00594040
cg00594854
cg00596048
cg00596763
cg00598009
cg00599393
cg00600684
cg00601387
cg00601711
cg00605777
cg00606496
cg00608299
cg00609473
cg00609834
cg00610508
cg00613562
cg00614392
cg00615469
cg00615473
cg00618450
cg00619126
cg00619443
cg00622799
cg00624037
cg00624564
cg00624589
cg00625425
cg00625653
cg00625783
cg00625963
cg00628697
cg00630480
cg00630958
cg00632853
cg00637047
cg00637144
cg00637745
cg00637795
cg00637826
cg00638845
cg00638945
cg00639837
cg00640775
cg00643222
cg00644351
cg00646347
cg00651020
cg00653997
cg00655147
cg00658740
cg00661753
cg00662556
cg00664205
cg00664634
cg00667315
cg00671386
cg00672936
cg00673008
cg00673344
cg00674304
cg00676988
cg00679184
cg00680014
cg00680551
cg00681462
cg00682007
cg00684790
cg00685319
cg00685480
cg00686132
cg00687135
cg00687686
cg00688820
cg00690049
cg00690968
cg00691123
cg00691240
cg00693240
cg00693401
cg00693994
cg00695391
cg00695943
cg00697703
cg00698413
cg00698685
cg00700214
cg00703040
cg00703276
cg00704305
cg00705851
cg00709387
cg00710466
cg00711090
cg00712762
cg00714115
cg00714672
cg00714725
cg00715124
cg00717218
cg00721530
cg00722300
cg00722350
cg00724111
cg00724839
cg00730887
cg00731232
cg00731304
cg00734967
cg00735023
cg00735923
cg00736958
cg00737840
cg00738629
cg00738934
cg00739066
cg00739120
cg00739278
cg00740547
cg00740813
cg00742040
cg00743094
cg00744431
cg00744866
cg00748427
cg00748718
cg00750307
cg00752969
cg00753399
cg00755063
cg00756062
cg00756943
cg00758069
cg00758217
cg00759329
cg00759699
cg00760203
cg00760938
cg00760992
cg00762678
cg00763725
cg00764217
cg00765686
cg00766289
cg00767069
cg00767977
cg00769090
cg00774005
cg00774435
cg00775115
cg00777011
cg00778880
cg00779167
cg00779476
cg00780845
cg00781169
cg00782828
cg00785170
cg00785193
cg00786761
cg00786952
cg00787726
cg00789528
cg00790395
cg00790649
cg00791764
cg00794881
cg00796424
cg00796866
cg00797152
cg00797278
cg00797346
cg00797651
cg00797821
cg00799619
cg00799658
cg00799748
cg00804745
cg00805619
cg00805880
cg00807366
cg00807464
cg00807877
cg00808492
cg00808969
cg00809164
cg00809863
cg00811891
cg00813343
cg00813378
cg00814733
cg00814898
cg00815658
cg00819078
cg00820311
cg00820740
cg00820919
cg00822840
cg00824018
cg00826626
cg00827989
cg00828762
cg00830029
cg00830325
cg00831237
cg00831931
cg00832457
cg00832476
cg00832555
cg00833822
cg00834536
cg00834899
cg00835521
cg00838040
cg00842095
cg00844197
cg00844339
cg00846036
cg00846288
cg00846968
cg00847309
cg00848509
cg00849267
cg00849990
cg00850083
cg00850538
cg00850552
cg00851173
cg00851389
cg00852846
cg00852921
cg00854242
cg00854799
cg00855466
cg00857907
cg00858599
cg00859888
cg00862041
cg00862290
cg00862588
cg00863378
cg00864293
cg00864768
cg00864945
cg00865927
cg00866215
cg00868523
cg00870166
cg00871371
cg00873953
cg00874055
cg00874494
cg00876273
cg00876332
cg00879302
cg00880290
cg00880452
cg00883311
cg00885788
cg00887511
cg00887814
cg00890145
cg00891146
cg00891184
cg00891278
cg00892353
cg00897799
cg00898147
cg00899365
cg00899400
cg00901320
cg00901493
cg00901687
cg00901982
cg00907810
cg00909232
cg00909646
cg00914902
cg00917003
cg00917362
cg00917471
cg00919591
cg00920348
cg00920892
cg00922727
cg00922748
cg00923634
cg00925717
cg00929860
cg00930455
cg00930606
cg00930873
cg00931124
cg00931181
cg00932063
cg00933443
cg00933542
cg00934037
cg00935216
cg00935435
cg00935653
cg00937359
cg00938619
cg00939727
cg00940502
cg00943382
cg00943851
cg00944304
cg00947599
cg00949728
cg00950244
cg00950381
cg00950497
cg00951972
cg00954841
cg00956134
cg00958451
cg00958927
cg00959249
cg00959883
cg00961450
cg00961866
cg00965023
cg00965391
cg00965469
cg00969271
cg00970558
cg00971613
cg00971737
cg00972313
cg00974941
cg00977696
cg00979348
cg00979553
cg00979704
cg00981146
cg00981879
cg00982214
cg00982535
cg00985729
cg00986119
cg00986320
cg00986824
cg00987031
cg00988037
cg00990020
cg00990874
cg00991794
cg00991875
cg00992048
cg00993400
cg00993830
cg00994629
cg00995324
cg00995798
cg00996377
cg00996847
cg00997917
cg00998784
cg01002722
cg01003448
cg01003815
cg01004056
cg01004363
cg01005211
cg01005308
cg01005365
cg01012572
cg01012879
cg01013171
cg01015062
cg01017397
cg01017689
cg01019600
cg01019875
cg01020987
cg01021658
cg01022200
cg01022370
cg01022871
cg01023703
cg01025720
cg01026270
cg01028522
cg01029638
cg01030178
cg01030534
cg01030757
cg01031269
cg01034251
cg01034396
cg01034754
cg01035640
cg01039401
cg01040850
cg01042641
cg01043831
cg01045337
cg01047635
cg01048561
cg01049674
cg01050273
cg01054622
cg01055099
cg01056467
cg01058717
cg01058932
cg01059449
cg01061391
cg01063935
cg01065210
cg01068023
cg01068808
cg01068906
cg01069311
cg01072786
cg01074392
cg01074657
cg01075918
cg01076971
cg01077274
cg01078582
cg01079242
cg01083131
cg01083549
cg01084435
cg01084693
cg01086895
cg01089834
cg01092213
cg01093786
cg01094309
cg01095658
cg01097384
cg01100796
cg01101911
cg01104208
cg01105229
cg01108392
cg01109574
cg01109763
cg01110759
cg01115569
cg01116873
cg01118031
cg01121022
cg01123783
cg01127291
cg01129958
cg01130991
cg01131699
cg01132443
cg01135754
cg01138171
cg01142396
cg01142735
cg01144286
cg01146205
cg01151584
cg01151642
cg01152302
cg01152374
cg01152726
cg01153613
cg01154046
cg01154353
cg01154355
cg01154445
cg01157004
cg01157046
cg01157261
cg01158679
cg01159980
cg01168235
cg01170045
cg01170591
cg01174240
cg01174811
cg01174843
cg01175020
cg01175497
cg01176028
cg01176393
cg01180552
cg01180628
cg01182697
cg01183595
cg01184522
cg01184676
cg01185278
cg01185433
cg01186595
cg01188753
cg01192748
cg01194371
cg01195246
cg01196322
cg01198491
cg01198661
cg01200965
cg01201215
cg01201782
cg01204305
cg01204634
cg01205267
cg01205935
cg01206211
cg01206705
cg01207473
cg01208566
cg01209023
cg01210909
cg01214847
cg01218053
cg01218206
cg01219549
cg01222732
cg01224366
cg01227006
cg01228355
cg01229562
cg01230988
cg01231125
cg01231543
cg01232748
cg01234251
cg01242976
cg01243924
cg01244015
cg01244877
cg01246835
cg01247454
cg01248445
cg01248878
cg01250703
cg01250960
cg01251548
cg01252136
cg01252496
cg01256365
cg01257601
cg01257799
cg01258522
cg01258997
cg01260010
cg01260219
cg01260820
cg01262913
cg01263292
cg01263877
cg01265597
cg01265662
cg01267165
cg01270228
cg01270424
cg01272707
cg01272967
cg01274524
cg01275297
cg01277126
cg01279219
cg01280390
cg01281904
cg01285706
cg01286133
cg01286655
cg01287975
cg01289343
cg01290869
cg01292175
cg01293485
cg01296889
cg01300317
cg01300852
cg01301803
cg01302656
cg01306120
cg01308409
cg01308827
cg01308913
cg01310029
cg01310750
cg01312167
cg01314034
cg01314743
cg01316378
cg01320218
cg01321088
cg01321189
cg01323104
cg01323212
cg01323457
cg01323993
cg01324372
cg01326206
cg01329179
cg01329756
cg01332054
cg01336162
cg01336629
cg01338255
cg01340542
cg01341487
cg01342115
cg01346077
cg01346152
cg01353064
cg01353903
cg01355392
cg01355957
cg01356829
cg01357892
cg01360627
cg01362515
cg01363734
cg01364483
cg01366985
cg01368075
cg01368488
cg01370122
cg01370241
cg01372422
cg01373151
cg01373189
cg01374870
cg01375248
cg01377503
cg01378158
cg01378159
cg01379317
cg01380607
cg01383890
cg01383997
cg01386185
cg01388649
cg01389409
cg01389428
cg01390445
cg01393939
cg01395690
cg01396157
cg01397325
cg01399475
cg01403030
cg01404163
cg01404873
cg01404893
cg01405404
cg01407244
cg01407341
cg01408363
cg01409460
cg01410359
cg01412764
cg01414687
cg01416724
cg01417625
cg01417714
cg01418167
cg01419713
cg01419967
cg01420564
cg01422262
cg01422274
cg01423916
cg01424107
cg01425479
cg01425967
cg01426743
cg01427815
cg01427869
cg01430344
cg01431063
cg01431952
cg01431992
cg01432898
cg01434608
cg01434611
cg01435515
cg01436608
cg01437917
cg01439383
cg01439876
cg01440452
cg01441127
cg01442200
cg01443071
cg01443318
cg01444643
cg01444716
cg01447344
cg01448276
cg01449563
cg01449663
cg01450228
cg01451328
cg01451880
cg01452189
cg01454305
cg01456368
cg01459063
cg01461824
cg01462545
cg01462546
cg01462856
cg01465596
cg01466330
cg01466741
cg01467266
cg01467789
cg01467882
cg01468309
cg01468514
cg01468562
cg01468579
cg01468711
cg01470551
cg01471196
cg01475577
cg01476179
cg01476568
cg01477835
cg01479473
cg01480384
cg01481000
cg01481989
cg01485117
cg01488300
cg01491360
cg01492656
cg01493016
cg01495363
cg01496136
cg01497589
cg01498090
cg01503184
cg01504212
cg01504690
cg01505148
cg01510388
cg01512138
cg01512721
cg01513063
cg01514538
cg01515074
cg01515444
cg01516737
cg01517033
cg01519765
cg01520924
cg01520956
cg01521106
cg01521258
cg01521274
cg01521397
cg01522820
cg01523769
cg01524893
cg01526474
cg01527562
cg01529068
cg01536615
cg01537494
cg01538301
cg01538731
cg01539186
cg01539483
cg01539484
cg01540172
cg01541867
cg01543603
cg01544903
cg01548249
cg01550445
cg01552035
cg01552748
cg01555432
cg01555764
cg01557754
cg01557792
cg01558110
cg01558916
cg01559300
cg01559302
cg01559726
cg01560476
cg01560642
cg01561259
cg01561916
cg01565314
cg01565584
cg01566217
cg01566404
cg01567239
cg01569083
cg01570589
cg01573121
cg01574233
cg01574788
cg01576275
cg01577700
cg01578057
cg01578293
cg01580044
cg01582438
cg01583915
cg01586506
cg01589998
cg01590948
cg01595325
cg01597480
cg01597553
cg01598144
cg01600817
cg01601639
cg01603733
cg01603847
cg01606023
cg01606027
cg01607369
cg01608477
cg01610165
cg01610857
cg01611777
cg01612449
cg01612730
cg01615815
cg01617933
cg01618102
cg01618719
cg01619045
cg01619345
cg01620410
cg01627475
cg01628509
cg01629744
cg01630130
cg01635878
cg01636184
cg01637169
cg01638185
cg01641620
cg01643090
cg01643441
cg01643563
cg01648659
cg01650245
cg01652476
cg01654862
cg01655667
cg01657758
cg01660407
cg01660716
cg01661247
cg01661844
cg01661897
cg01663052
cg01663440
cg01670771
cg01670896
cg01671642
cg01674147
cg01675238
cg01676962
cg01678383
cg01678415
cg01679516
cg01682285
cg01682504
cg01684256
cg01686177
cg01687189
cg01689239
cg01691182
cg01691827
cg01692233
cg01692379
cg01692809
cg01695279
cg01695406
cg01696984
cg01697163
cg01698298
cg01700683
cg01701415
cg01701649
cg01701837
cg01704198
cg01704474
cg01706515
cg01706566
cg01708977
cg01709518
cg01711746
cg01712686
cg01715455
cg01716683
cg01719995
cg01720033
cg01723706
cg01727923
cg01730258
cg01730928
cg01732984
cg01737100
cg01738022
cg01739725
cg01740146
cg01740172
cg01740202
cg01741041
cg01741924
cg01743235
cg01747796
cg01750507
cg01750780
cg01753544
cg01753595
cg01754848
cg01755336
cg01755551
cg01757124
cg01757525
cg01758314
cg01758336
cg01758575
cg01758899
cg01759870
cg01761236
cg01762581
cg01763666
cg01765111
cg01765545
cg01768446
cg01770019
cg01770362
cg01771201
cg01773059
cg01773478
cg01775245
cg01776172
cg01777341
cg01777397
cg01777812
cg01778384
cg01778842
cg01778994
cg01780171
cg01784351
cg01784819
cg01786466
cg01787559
cg01788025
cg01790274
cg01790498
cg01790646
cg01791421
cg01794103
cg01794805
cg01794929
cg01795964
cg01796225
cg01797434
cg01799653
cg01799671
cg01802294
cg01804679
cg01806238
cg01806427
cg01807026
cg01807313
cg01807408
cg01807688
cg01808050
cg01808968
cg01809170
cg01809797
cg01810719
cg01812045
cg01812146
cg01812599
cg01812865
cg01815263
cg01815567
cg01815671
cg01816186
cg01816258
cg01817521
cg01819880
cg01819995
cg01820962
cg01826254
cg01826354
cg01828474
cg01830294
cg01831454
cg01833057
cg01833417
cg01833675
cg01835384
cg01838004
cg01838137
cg01838497
cg01838596
cg01838728
cg01839271
cg01840020
cg01840128
cg01841415
cg01841651
cg01842807
cg01843264
cg01843506
cg01844235
cg01848457
cg01849260
cg01851874
cg01852648
cg01855272
cg01856162
cg01857151
cg01858966
cg01859360
cg01860396
cg01860763
cg01861509
cg01862650
cg01863964
cg01865937
cg01866895
cg01867395
cg01869093
cg01869186
cg01869548
cg01870834
cg01872593
cg01874697
cg01876548
cg01878019
cg01879591
cg01881474
cg01883208
cg01883635
cg01883757
cg01885503
cg01888411
cg01891172
cg01891736
cg01892689
cg01896119
cg01897323
cg01898377
cg01898698
cg01899130
cg01901579
cg01901788
cg01903702
cg01906946
cg01908551
cg01910727
cg01910741
cg01912193
cg01913568
cg01914838
cg01916066
cg01916088
cg01916632
cg01917080
cg01920829
cg01922437
cg01924223
cg01924596
cg01925521
cg01925950
cg01926614
cg01929699
cg01930676
cg01930746
cg01931994
cg01932223
cg01933240
cg01938825
cg01939477
cg01940490
cg01942127
cg01942226
cg01945816
cg01954305
cg01954567
cg01960096
cg01961211
cg01961387
cg01964170
cg01965380
cg01965552
cg01966091
cg01967564
cg01969311
cg01971181
cg01971590
cg01973456
cg01973483
cg01973804
cg01974292
cg01982833
cg01983248
cg01984304
cg01985390
cg01986577
cg01986630
cg01988459
cg01990593
cg01991180
cg01994205
cg01994902
cg01996116
cg02001694
cg02002523
cg02005147
cg02006142
cg02009311
cg02010020
cg02011520
cg02012769
cg02013838
cg02016419
cg02017041
cg02017814
cg02017926
cg02020829
cg02021919
cg02024579
cg02026498
cg02028751
cg02030034
cg02030652
cg02031326
cg02033124
cg02038910
cg02041677
cg02042156
cg02043994
cg02049979
cg02050376
cg02051688
cg02051924
cg02052956
cg02053257
cg02054358
cg02055963
cg02056062
cg02057688
cg02060689
cg02061229
cg02061253
cg02061431
cg02062123
cg02062816
cg02063759
cg02066343
cg02066621
cg02066936
cg02068356
cg02069095
cg02071074
cg02077027
cg02077100
cg02078525
cg02081841
cg02085660
cg02085942
cg02086046
cg02088785
cg02089135
cg02090762
cg02091489
cg02097309
cg02098413
cg02098752
cg02099390
cg02099474
cg02100011
cg02100629
cg02100674
cg02102533
cg02106385
cg02106941
cg02108033
cg02109162
cg02110830
cg02111655
cg02111741
cg02112229
cg02113284
cg02114084
cg02117924
cg02122920
cg02124446
cg02126435
cg02126788
cg02127215
cg02127589
cg02127888
cg02128483
cg02128651
cg02129127
cg02129603
cg02130107
cg02131130
cg02131967
cg02131995
cg02135821
cg02138682
cg02140425
cg02141814
cg02141940
cg02145916
cg02146026
cg02148426
cg02155558
cg02157224
cg02157872
cg02158392
cg02158978
cg02159913
cg02159996
cg02161478
cg02161761
cg02161900
cg02162897
cg02166725
cg02167358
cg02170525
cg02173484
cg02174092
cg02179029
cg02180579
cg02181036
cg02183170
cg02183564
cg02185190
cg02185248
cg02188160
cg02189784
cg02191862
cg02193762
cg02194300
cg02194684
cg02196147
cg02198895
cg02202193
cg02202664
cg02203224
cg02203380
cg02203484
cg02210498
cg02210887
cg02212339
cg02215171
cg02216202
cg02216879
cg02217022
cg02217247
cg02219197
cg02220365
cg02220965
cg02222844
cg02225786
cg02226934
cg02227188
cg02227496
cg02230811
cg02231062
cg02231066
cg02231404
cg02231590
cg02234281
cg02236650
cg02236941
cg02238178
cg02239640
cg02241055
cg02242975
cg02243495
cg02243630
cg02245119
cg02246055
cg02249490
cg02250594
cg02251014
cg02251349
cg02253236
cg02254056
cg02255098
cg02257405
cg02258246
cg02259324
cg02260839
cg02265810
cg02268569
cg02271139
cg02272710
cg02273392
cg02274869
cg02274934
cg02276600
cg02276944
cg02277383
cg02277965
cg02278728
cg02278768
cg02280038
cg02280532
cg02284273
cg02286506
cg02286659
cg02287436
cg02288341
cg02288859
cg02290550
cg02291439
cg02292364
cg02292456
cg02293118
cg02297616
cg02298612
cg02300825
cg02301724
cg02301805
cg02303897
cg02304580
cg02305586
cg02305687
cg02306995
cg02307597
cg02308884
cg02312409
cg02315096
cg02315732
cg02315870
cg02316596
cg02317299
cg02319094
cg02320474
cg02320862
cg02322400
cg02322908
cg02324920
cg02325411
cg02326058
cg02326285
cg02328440
cg02330214
cg02331673
cg02331784
cg02332525
cg02333730
cg02339793
cg02339850
cg02341182
cg02343503
cg02344527
cg02344606
cg02344735
cg02344868
cg02344895
cg02345747
cg02346713
cg02346737
cg02347573
cg02347881
cg02352252
cg02355062
cg02356640
cg02357046
cg02357321
cg02360862
cg02362020
cg02364236
cg02364379
cg02365780
cg02366262
cg02368058
cg02371631
cg02372702
cg02372820
cg02373152
cg02378784
cg02379724
cg02380595
cg02381468
cg02381853
cg02384481
cg02384546
cg02384967
cg02386599
cg02387244
cg02388150
cg02388453
cg02389590
cg02389949
cg02390637
cg02392395
cg02392634
cg02393606
cg02394395
cg02395184
cg02395846
cg02396253
cg02397176
cg02397720
cg02400735
cg02401978
cg02402368
cg02403283
cg02404349
cg02407048
cg02407730
cg02409177
cg02412399
cg02413040
cg02414889
cg02416986
cg02417033
cg02417427
cg02421985
cg02423494
cg02426307
cg02427230
cg02427468
cg02428119
cg02429905
cg02430183
cg02430385
cg02434443
cg02435083
cg02438107
cg02439266
cg02441090
cg02441765
cg02445958
cg02447370
cg02449638
cg02449727
cg02451831
cg02453134
cg02453146
cg02454890
cg02455706
cg02456292
cg02458483
cg02459469
cg02461342
cg02462443
cg02462818
cg02463440
cg02463970
cg02464551
cg02465282
cg02466588
cg02466801
cg02468250
cg02472646
cg02473460
cg02479744
cg02479816
cg02480199
cg02480685
cg02481848
cg02482603
cg02483271
cg02485479
cg02485922
cg02486415
cg02487130
cg02488288
cg02489189
cg02489908
cg02490626
cg02490736
cg02490920
cg02490989
cg02491878
cg02493798
cg02495767
cg02497559
cg02498207
cg02498747
cg02499214
cg02500075
cg02500479
cg02502025
cg02503815
cg02503824
cg02505177
cg02505596
cg02506527
cg02506767
cg02507810
cg02508848
cg02509745
cg02510853
cg02511809
cg02512867
cg02513409
cg02514000
[truncated: 16,917 more rows]
