# Supplementary material for: SPOP mutation induces DNA methylation via stabilizing GLP/G9a
Source: Nat Commun. 2021 Sep 29;12:5716. doi: 10.1038/s41467-021-25951-3 (PMC8481544; doi:10.1038/s41467-021-25951-3)
Supplement: Supplementary file 10 — Dataset 8 [file 41467_2021_25951_MOESM10_ESM.xlsx]

## Sheet: Sheet1
Supplementary Data 8. Genes mapped to the shared hyper methylated CpGs between TCGA 450K data in SPOP mutated PCa patient samples and 850K array data in SPOP F102C expressing 22Rv1 PCa cells
MARCHF10
MARCHF11
SEPTIN11
MARCHF3
SEPTIN9
A1BG
AACS
AAK1
AARSD1
AATF
AATK
ABAT
ABCA11P
ABCA7
ABCB1
ABCB4
ABCB7
ABCB8
ABCB9
ABCC11
ABCC13
ABCC3
ABCC4
ABCC6
ABCC6P1
ABCC8
ABCD1
ABCD2
ABCG1
ABCG2
ABCG4
ABHD1
ABHD12
ABHD12B
ABHD15
ABHD8
ABI2
ABI3
ABL1
ABLIM1
ABLIM2
ABLIM3
ABR
ABT1
ABTB1
ABTB2
ACAA2
ACAP1
ACAP2
ACBD7
ACCN3
ACCN4
ACE
ACE2
ACER1
ACN9
ACO1
ACOT12
ACOT2
ACOT4
ACOT7
ACOX2
ACP1
ACPL2
ACR
ACRV1
ACSF3
ACSL3
ACSL4
ACSL5
ACSL6
ACSM5
ACSS1
ACTA1
ACTA2
ACTB
ACTG2
ACTN2
ACTN3
ACVR1
ACVR1B
ACVR2A
ACVR2B
ACVRL1
ADAL
ADAM11
ADAM12
ADAM19
ADAM22
ADAM23
ADAM32
ADAM5P
ADAM8
ADAMTS1
ADAMTS10
ADAMTS12
ADAMTS13
ADAMTS18
ADAMTS2
ADAMTS5
ADAMTS7
ADAMTS8
ADAMTS9
ADAMTSL1
ADAMTSL2
ADAMTSL3
ADAMTSL4
ADAMTSL5
ADAP1
ADAP2
ADAR
ADARB2
ADCY1
ADCY10
ADCY3
ADCY4
ADCY5
ADCY9
ADCYAP1
ADD1
ADD2
ADD3
ADH1B
ADI1
ADIG
ADIPOR1
ADK
ADNP2
ADORA1
ADORA2B
ADORA3
ADPGK
ADPRH
ADPRHL1
ADRA1A
ADRA1B
ADRB3
ADRBK2
ADSS
AES
AFAP1
AFAP1L1
AFAP1L2
AFF1
AFF3
AGAP1
AGAP11
AGAP2
AGAP4
AGAP6
AGAP8
AGBL1
AGBL2
AGBL3
AGBL4
AGK
AGPAT1
AGPAT4
AGPAT5
AGPAT6
AGPHD1
AGR3
AGRN
AGTR1
AGXT2L1
AHCTF1
AHCY
AHCYL1
AHCYL2
AHDC1
AHI1
AHRR
AHSA2
AIF1L
AIFM2
AIG1
AIM1
AIP
AJAP1
AK2
AK3L1
AK5
AKAP10
AKAP12
AKAP13
AKAP5
AKAP6
AKAP7
AKAP8L
AKNAD1
AKR1D1
AKR7L
AKT2
AKT3
ALAS2
ALB
ALDH1A2
ALDH1L1
ALDH1L2
ALDH3A1
ALDH5A1
ALDH8A1
ALG11
ALG14
ALG6
ALG9
ALKBH5
ALOX12
ALOX12B
ALOX12P2
ALOXE3
ALPK1
ALPL
ALX4
AMBRA1
AMD1
AMDHD1
AMDHD2
AMFR
AMH
AMIGO2
AMIGO3
AMMECR1
AMMECR1L
AMN
AMN1
AMOTL1
AMOTL2
AMPD1
AMPD3
AMZ1
ANAPC4
ANGEL1
ANGEL2
ANGPT1
ANGPT2
ANGPTL2
ANGPTL4
ANGPTL5
ANK1
ANK3
ANKDD1A
ANKH
ANKIB1
ANKK1
ANKLE1
ANKMY2
ANKRD10
ANKRD11
ANKRD12
ANKRD13A
ANKRD13C
ANKRD20B
ANKRD22
ANKRD23
ANKRD24
ANKRD27
ANKRD28
ANKRD33B
ANKRD34A
ANKRD34B
ANKRD42
ANKRD43
ANKRD44
ANKRD55
ANKRD57
ANKRD6
ANKS1A
ANKS1B
ANO1
ANO10
ANO4
ANO8
ANP32A
ANP32B
ANTXR1
ANTXR2
ANXA11
ANXA2
AOC2
AOC3
AOX1
AP1B1
AP1S1
AP1S2
AP1S3
AP2A2
AP2B1
AP2S1
AP3B1
AP4S1
APBA2
APBB1
APBB2
APC
APC2
APH1B
APIP
APITD1
APLP2
APOBEC3C
APOBEC3D
APOBEC3F
APOBEC3G
APOBEC3H
APOBEC4
APOD
APOE
APOH
APOL1
APOL2
APP
APPL2
AQP1
AQP11
AQP2
AQP4
ARAP1
ARC
ARFGAP1
ARFIP1
ARFIP2
ARFRP1
ARG2
ARHGAP10
ARHGAP12
ARHGAP15
ARHGAP18
ARHGAP20
ARHGAP23
ARHGAP25
ARHGAP26
ARHGAP29
ARHGAP4
ARHGAP6
ARHGAP9
ARHGDIB
ARHGDIG
ARHGEF1
ARHGEF10
ARHGEF10L
ARHGEF11
ARHGEF12
ARHGEF15
ARHGEF17
ARHGEF19
ARHGEF2
ARHGEF3
ARHGEF4
ARHGEF6
ARHGEF7
ARID1A
ARID1B
ARID3C
ARID4B
ARID5A
ARIH1
ARL11
ARL15
ARL4C
ARL6IP1
ARL6IP4
ARL8B
ARL9
ARMC3
ARMC7
ARMCX4
ARNT2
ARNTL
ARNTL2
ARPC1B
ARPC2
ARPP-21
ARRB1
ARRB2
ARRDC2
ARRDC3
ARSB
ARSG
ARSJ
ARSK
ART3
ARTN
ARV1
ARVCF
AS3MT
ASAP1
ASAP2
ASAP3
ASB14
ASB18
ASB4
ASB6
ASCL2
ASCL4
ASFMR1
ASGR1
ASIP
ASPH
ASPHD2
ASPSCR1
ASRGL1
ASS1
ASTN2
ASXL1
ASXL2
ATAD3A
ATAD3B
ATAD3C
ATE1
ATF3
ATF5
ATF6
ATF6B
ATF7
ATF7IP
ATG10
ATG16L1
ATG16L2
ATG7
ATG9B
ATM
ATOX1
ATP10A
ATP10D
ATP11A
ATP11C
ATP13A1
ATP13A2
ATP1A1
ATP1A3
ATP1A4
ATP1B1
ATP1B2
ATP2A1
ATP2B3
ATP2B4
ATP2C2
ATP4A
ATP5C1
ATP5G2
ATP5I
ATP5L
ATP6V0A2
ATP6V0A4
ATP6V1B2
ATP6V1C2
ATP6V1G2
ATP6V1H
ATP7B
ATP8A2
ATP8B2
ATP8B3
ATP8B4
ATP9A
ATP9B
ATPGD1
ATRNL1
ATXN1
ATXN10
ATXN3
ATXN7
ATXN7L1
ATXN7L3
AUH
AUP1
AURKAIP1
AURKC
AUTS2
AVEN
AVP
AVPR1A
AVPR2
AXIN1
AXIN2
AXL
AZI1
AZI2
AZIN1
B3GALNT1
B3GALT2
B3GALT4
B3GAT1
B3GAT2
B3GNT1
B3GNT4
B3GNT5
B3GNT6
B3GNT7
B3GNT9
B3GNTL1
B4GALNT1
B4GALNT2
B4GALNT3
B4GALNT4
B4GALT1
B4GALT2
B4GALT3
B4GALT4
B4GALT6
B9D1
B9D2
BACE1
BACE2
BACH1
BACH2
BAHCC1
BAHD1
BAI3
BAIAP2L1
BAIAP2L2
BAIAP3
BAMBI
BANF1
BANK1
BANP
BARD1
BARHL2
BAT1
BAT2
BAT2L1
BAT2L2
BAT3
BAT5
BATF3
BBOX1
BBS2
BBS9
BCAM
BCAN
BCAP31
BCAR1
BCAR3
BCAS3
BCAT1
BCAT2
BCHE
BCL11B
BCL2
BCL2L1
BCL2L10
BCL2L11
BCL2L12
BCL2L14
BCL6B
BCL7A
BCL7C
BCL9
BCO2
BCOR
BCORL2
BCR
BCYRN1
BDNF
BDNFOS
BEAN
BEGAIN
BEND4
BEND5
BEND6
BEND7
BEST1
BEST2
BEST3
BET3L
BFAR
BFSP1
BHLHA9
BHLHB9
BHLHE40
BHLHE41
BICC1
BICD1
BIK
BIRC2
BIRC5
BIRC6
BIRC7
BIVM
BLCAP
BLMH
BLNK
BMP3
BMP4
BMP6
BMP7
BMP8A
BMP8B
BMPER
BMS1P4
BNC2
BNIP1
BNIP2
BNIP3
BNIP3L
BOC
BOK
BOLA2
BOLA2B
BOLL
BPTF
BRAF
BRCA1
BRCA2
BRD1
BRD2
BRD3
BRD9
BRE
BRF1
BRMS1
BRPF3
BRSK1
BRSK2
BRUNOL4
BRUNOL6
BRWD1
BSN
BTBD1
BTBD11
BTBD16
BTBD2
BTBD3
BTBD7
BTBD9
BTD
BTG2
BTN1A1
BTN3A2
BTNL2
BTNL9
BUB1
BVES
BZRAP1
C10orf10
C10orf108
C10orf11
C10orf110
C10orf116
C10orf119
C10orf12
C10orf137
C10orf140
C10orf18
C10orf28
C10orf46
C10orf54
C10orf90
C10orf95
C11orf16
C11orf17
C11orf30
C11orf40
C11orf45
C11orf46
C11orf53
C11orf58
C11orf68
C11orf71
C11orf75
C11orf90
C11orf91
C11orf93
C11orf95
C12orf23
C12orf35
C12orf42
C12orf47
C12orf51
C12orf53
C12orf60
C12orf68
C12orf71
C12orf72
C13orf1
C13orf23
C13orf30
C13orf36
C14orf118
C14orf126
C14orf143
C14orf153
C14orf159
C14orf162
C14orf169
C14orf176
C14orf180
C14orf182
C14orf21
C14orf23
C14orf34
C14orf38
C14orf39
C14orf43
C14orf50
C14orf72
C14orf73
C14orf93
C15orf21
C15orf26
C15orf27
C15orf34
C15orf41
C15orf42
C15orf55
C15orf56
C16orf13
C16orf42
C16orf45
C16orf53
C16orf54
C16orf55
C16orf58
C16orf62
C16orf72
C16orf73
C16orf74
C16orf75
C16orf80
C16orf81
C16orf82
C16orf89
C16orf92
C17orf101
C17orf102
C17orf104
C17orf108
C17orf46
C17orf47
C17orf49
C17orf55
C17orf57
C17orf62
C17orf72
C17orf76
C17orf79
C17orf81
C17orf88
C17orf90
C18orf1
C18orf16
C18orf25
C18orf34
C18orf45
C19orf20
C19orf21
C19orf22
C19orf26
C19orf29
C19orf33
C19orf35
C19orf43
C19orf44
C19orf45
C19orf48
C19orf55
C19orf59
C19orf60
C19orf76
C19orf77
C1QL1
C1QL2
C1QL3
C1QL4
C1QTNF1
C1QTNF2
C1QTNF4
C1QTNF5
C1QTNF9
C1R
C1RL
C1orf101
C1orf105
C1orf106
C1orf122
C1orf123
C1orf124
C1orf125
C1orf127
C1orf133
C1orf144
C1orf159
C1orf161
C1orf170
C1orf174
C1orf183
C1orf187
C1orf198
C1orf203
C1orf204
C1orf21
C1orf227
C1orf229
C1orf230
C1orf35
C1orf38
C1orf57
C1orf61
C1orf66
C1orf70
C1orf83
C1orf88
C1orf95
C1orf96
C20orf103
C20orf117
C20orf151
C20orf177
C20orf197
C20orf199
C20orf202
C20orf26
C20orf27
C20orf46
C20orf56
C20orf72
C20orf85
C20orf96
C21orf130
C21orf15
C21orf2
C21orf29
C21orf33
C21orf34
C21orf57
C21orf70
C21orf88
C22orf15
C22orf23
C22orf25
C22orf32
C22orf36
C22orf45
C2CD2
C2CD4A
C2orf15
C2orf18
C2orf28
C2orf39
C2orf40
C2orf48
C2orf50
C2orf55
C2orf63
C2orf64
C2orf65
C2orf67
C2orf81
C2orf85
C2orf88
C2orf89
C3
C3orf17
C3orf21
C3orf26
C3orf27
C3orf30
C3orf31
C3orf33
C3orf37
C3orf38
C3orf39
C3orf42
C3orf45
C3orf52
C3orf55
C3orf57
C3orf59
C3orf67
C3orf70
C3orf74
C4orf11
C4orf14
C4orf19
C4orf22
C4orf26
C4orf27
C4orf31
C4orf32
C4orf33
C4orf34
C4orf38
C4orf42
C4orf43
C4orf44
C4orf45
C5AR1
C5orf13
C5orf28
C5orf42
C5orf45
C5orf46
C5orf55
C5orf62
C6orf10
C6orf103
C6orf105
C6orf115
C6orf124
C6orf125
C6orf126
C6orf129
C6orf136
C6orf138
C6orf145
C6orf147
C6orf163
C6orf168
C6orf176
C6orf182
C6orf186
C6orf204
C6orf208
C6orf217
C6orf222
C6orf27
C6orf41
C6orf47
C6orf97
C7orf11
C7orf13
C7orf23
C7orf40
C7orf41
C7orf47
C7orf50
C7orf57
C7orf58
C8G
C8orf12
C8orf33
C8orf34
C8orf38
C8orf39
C8orf4
C8orf42
C8orf46
C8orf58
C8orf73
C8orf75
C8orf76
C8orf84
C8orf85
C8orf86
C9orf167
C9orf171
C9orf172
C9orf3
C9orf4
C9orf45
C9orf5
C9orf50
C9orf69
C9orf7
C9orf78
C9orf80
C9orf86
C9orf9
C9orf98
CA10
CA12
CA13
CA3
CA4
CA5A
CA5B
CAB39
CABC1
CABIN1
CABLES1
CABLES2
CABP1
CABYR
CACHD1
CACNA1A
CACNA1B
CACNA1C
CACNA1D
CACNA1G
CACNA1H
CACNA1S
CACNA2D1
CACNA2D2
CACNA2D3
CACNA2D4
CACNB2
CACNB3
CACNB4
CACNG1
CACNG4
CACNG6
CADM1
CADM2
CADPS
CADPS2
CAGE1
CALCA
CALCR
CALD1
CALHM1
CALML4
CALML5
CALR3
CAMK1G
CAMK2B
CAMK2D
CAMK2N1
CAMK2N2
CAMKV
CAMP
CAMSAP1
CAMSAP1L1
CAMTA1
CAMTA2
CAND1
CANX
CAP2
CAPN13
CAPN2
CAPN9
CAPRIN2
CAPS
CAPZA3
CARD11
CARD14
CARD6
CARD9
CARKD
CARM1
CARS2
CARTPT
CASC1
CASC2
CASC3
CASC4
CASKIN1
CASP10
CASP2
CAST
CASZ1
CAV1
CAV2
CBFA2T3
CBLC
CBR3
CBR4
CBS
CBX3
CBX6
CBX7
CC2D1B
CCAR1
CCBL2
CCBP2
CCDC101
CCDC102A
CCDC108
CCDC109A
CCDC109B
CCDC110
CCDC112
CCDC117
CCDC12
CCDC121
CCDC13
CCDC134
CCDC136
CCDC137
CCDC140
CCDC141
CCDC146
CCDC148
CCDC149
CCDC15
CCDC150
CCDC151
CCDC154
CCDC17
CCDC23
CCDC28B
CCDC3
CCDC37
CCDC38
CCDC40
CCDC42B
CCDC46
CCDC50
CCDC57
CCDC6
CCDC67
CCDC69
CCDC70
CCDC74B
CCDC8
CCDC83
CCDC85C
CCDC87
CCDC88A
CCDC88C
CCDC89
CCDC90A
CCDC90B
CCDC93
CCK
CCKAR
CCL22
CCL23
CCL25
CCL26
CCL28
CCM2
CCNA1
CCND2
CCND3
CCNF
CCNH
CCNI2
CCNJ
CCNJL
CCNY
CCR2
CCR4
CCR7
CCRL2
CCRN4L
CCS
CCT4
CCT7
CD14
CD160
CD19
CD200
CD22
CD247
CD248
CD276
CD300A
CD300LG
CD302
CD34
CD36
CD37
CD4
CD47
CD5
CD55
CD70
CD80
CD81
CD83
CD86
CD8A
CD8B
CD96
CDA
CDADC1
CDAN1
CDC123
CDC14A
CDC16
CDC25B
CDC42
CDC42BPA
CDC42BPB
CDC42BPG
CDC42EP1
CDC42EP3
CDC42EP5
CDC73
CDCA4
CDCP1
CDGAP
CDH12
CDH13
CDH2
CDH22
CDH23
CDH3
CDH5
CDK14
CDK15
CDK17
CDK18
CDK19
CDK2
CDK2AP1
CDK5R1
CDK5R2
CDK6
CDKAL1
CDKL2
CDKN1C
CDKN2AIP
CDKN2D
CDO1
CDR2
CDR2L
CDRT1
CDSN
CDT1
CDX1
CDX2
CDYL
CEACAM1
CECR2
CECR5
CELSR1
CELSR2
CELSR3
CEMP1
CENPQ
CENPT
CENPV
CEP164
CEP350
CEP63
CEP72
CEP76
CEPT1
CERKL
CES2
CFD
CFDP1
CFL2
CFLP1
CFP
CFTR
CGB8
CGNL1
CH25H
CHAC1
CHADL
CHAF1A
CHAF1B
CHAT
CHCHD3
CHCHD4
CHCHD6
CHCHD8
CHD5
CHD7
CHD8
CHD9
CHDH
CHI3L1
CHIC2
CHID1
CHL1
CHMP1A
CHMP2A
CHMP4A
CHN1
CHN2
CHORDC1
CHRD
CHRDL1
CHRM2
CHRM5
CHRNA10
CHRNA3
CHRNA4
CHRNA5
CHRNA6
CHRNB1
CHRNG
CHST10
CHST11
CHST12
CHST14
CHST2
CHST3
CHST6
CHST7
CHST8
CHST9
CHSY1
CHSY3
CHTF8
CIAO1
CIAPIN1
CIB3
CIB4
CIDEA
CIDEB
CIITA
CIRH1A
CIT
CKB
CKMT1A
CKMT1B
CKS2
CLASP1
CLASP2
CLCA2
CLCC1
CLCF1
CLCN1
CLCN4
CLCN5
CLCN6
CLCN7
CLCNKA
CLDN1
CLDN10
CLDN11
CLDN14
CLDN16
CLDN2
CLDN20
CLDN23
CLDN5
CLDN7
CLDND1
CLDND2
CLEC16A
CLEC3B
CLEC4GP1
CLIC4
CLIC6
CLIP1
CLIP2
CLIP3
CLIP4
CLK2
CLK3
CLK4
CLMN
CLN6
CLPB
CLPTM1L
CLRN1
CLRN1OS
CLRN2
CLSPN
CLTCL1
CLU
CLYBL
CMAH
CMC1
CMIP
CMTM3
CMTM4
CMTM7
CMTM8
CNGA3
CNGB1
CNIH2
CNKSR3
CNN3
CNNM1
CNNM2
CNNM4
CNOT6
CNOT6L
CNP
CNPY1
CNR2
CNTD2
CNTFR
CNTN1
CNTN2
CNTN4
CNTNAP2
CNTNAP3
CNTNAP5
CNTROB
COBL
COBRA1
COCH
COG1
COG2
COG5
COL10A1
COL11A2
COL12A1
COL13A1
COL14A1
COL17A1
COL19A1
COL1A1
COL1A2
COL20A1
COL23A1
COL24A1
COL25A1
COL27A1
COL2A1
COL3A1
COL4A1
COL4A2
COL5A1
COL5A2
COL6A2
COL6A3
COL6A6
COL7A1
COL8A1
COL9A1
COL9A2
COL9A3
COLEC10
COLEC11
COLEC12
COMMD10
COMMD4
COMMD7
COMP
COMT
COPG2
COPZ1
COQ3
COQ4
COQ9
CORIN
CORO1A
CORO1B
CORO1C
CORO2B
CORO7
CORT
COTL1
COX6B2
CPA6
CPAMD8
CPE
CPEB1
CPEB3
CPEB4
CPLX1
CPLX3
CPM
CPN1
CPNE1
CPNE2
CPNE4
CPNE5
CPNE6
CPNE8
CPOX
CPPED1
CPSF3
CPT1A
CPT2
CPVL
CPXM1
CPZ
CR1L
CRABP1
CRADD
CRAMP1L
CRB2
CREB3L2
CREB3L3
CREB5
CREBBP
CREM
CRHR1
CRHR2
CRIM1
CRIP1
CRIP2
CRISP2
CRISPLD2
CRKL
CRLF3
CRTAC1
CRTC1
CRTC3
CRYAA
CRYBA2
CRYBB2
CRYGN
CRYL1
CSDA
CSDAP1
CSF1
CSGALNACT1
CSGALNACT2
CSK
CSNK1A1
CSNK1A1P
CSNK1D
CSNK1E
CSNK1G1
CSNK2A1P
CSNK2B
CSPG5
CSRNP2
CSRP2BP
CST3
CST6
CST7
CT62
CTAGE5
CTBP1
CTBP2
CTCF
CTDP1
CTDSP2
CTDSPL
CTF1
CTGF
CTHRC1
CTLA4
CTNNA2
CTNNA3
CTNNAL1
CTNNB1
CTNNBIP1
CTNNBL1
CTNND2
CTNS
CTPS2
CTRB1
CTRC
CTSA
CTSE
CTSO
CTSZ
CTU1
CUBN
CUEDC1
CUGBP2
CUL1
CUL4A
CUX1
CUX2
CWF19L1
CWH43
CX3CL1
CX3CR1
CXADR
CXADRP2
CXADRP3
CXCL10
CXCL12
CXCL16
CXCL17
CXCL9
CXCR5
CXXC4
CXXC5
CXorf36
CXorf56
CYB5D1
CYB5R1
CYB5R3
CYBA
CYBRD1
CYFIP1
CYFIP2
CYGB
CYHR1
CYP11A1
CYP1A1
CYP1B1
CYP26A1
CYP26B1
CYP26C1
CYP27A1
CYP27B1
CYP27C1
CYP2A13
CYP2D6
CYP2D7P1
CYP2E1
CYP2W1
CYP3A5
CYP4X1
CYP7B1
CYR61
CYS1
CYTH1
CYTH3
CYTH4
CYTSA
CYTSB
D2HGDH
D4S234E
DAAM2
DAB1
DAB2IP
DACH1
DACT2
DAG1
DAGLA
DALRD3
DAND5
DAP
DAPK1
DAPK2
DAPP1
DAXX
DBC1
DBN1
DBNDD2
DBNL
DBR1
DBX2
DCAKD
DCBLD1
DCBLD2
DCDC2
DCHS1
DCLK1
DCLK2
DCP1A
DCPS
DCST1
DCST2
DCTN1
DCTN4
DCUN1D2
DCUN1D3
DDAH1
DDC
DDIT4L
DDR1
DDR2
DDRGK1
DDX10
DDX24
DDX25
DDX31
DDX3X
DDX3Y
DDX42
DDX50
DDX6
DECR1
DEF8
DEGS2
DEM1
DENND1A
DENND1B
DENND1C
DENND2A
DENND3
DENND5B
DEPDC1
DEPDC5
DEPDC6
DEPDC7
DES
DFNA5
DFNB31
DGAT1
DGAT2
DGAT2L6
DGCR8
DGKB
DGKE
DGKG
DGKI
DGKQ
DGKZ
DHDDS
DHFR
DHRS1
DHRS11
DHRS12
DHRS2
DHRS3
DHRS7B
DHX15
DHX30
DHX40
DHX57
DHX9
DIAPH2
DIAPH3
DICER1
DIDO1
DIO2
DIP2A
DIP2B
DIP2C
DIRAS1
DIRAS3
DIRC1
DIRC2
DIS3L
DIS3L2
DISC1
DISP2
DKFZp686O24166
DKK3
DKK4
DLAT
DLC1
DLEC1
DLEU2
DLEU7
DLG2
DLG3
DLG5
DLGAP1
DLGAP2
DLGAP3
DLK1
DLK2
DLL1
DLL3
DLX1
DLX2
DLX3
DLX4
DLX5
DLX6
DLX6AS
DMP1
DMRT3
DMRTA2
DMRTC2
DNAH1
DNAH10
DNAH11
DNAH12
DNAH17
DNAH5
DNAH6
DNAH8
DNAI2
DNAJA2
DNAJA4
DNAJB1
DNAJB12
DNAJB13
DNAJB3
DNAJB5
DNAJB6
DNAJC10
DNAJC14
DNAJC15
DNAJC28
DNAJC4
DNAJC5
DNAJC6
DNAJC7
DNAJC8
DNAJC9
DNASE1L1
DNASE1L2
DNASE2
DNASE2B
DNER
DNM2
DNM3
DNMT1
DNTT
DNTTIP1
DOC2A
DOCK1
DOCK10
DOCK11
DOCK2
DOCK3
DOCK4
DOCK5
DOCK6
DOCK9
DOK2
DOK4
DOK7
DOM3Z
DPEP1
DPF2
DPM1
DPP4
DPP9
DPY19L2P2
DPY19L2P4
DPYD
DPYS
DPYSL2
DPYSL3
DPYSL4
DPYSL5
DRAM2
DRAP1
DRD1
DRD4
DRG1
DRG2
DSC1
DSC2
DSC3
DSCAM
DSCAML1
DSCC1
DSCR3
DSCR9
DST
DTD1
DTL
DTNA
DTNB
DTNBP1
DTX1
DTX4
DTYMK
DULLARD
DUOX1
DUOXA1
DUPD1
DUS2L
DUS3L
DUS4L
DUSP1
DUSP10
DUSP13
DUSP14
DUSP15
DUSP16
DUSP18
DUSP2
DUSP26
DUSP27
DUSP5
DUSP6
DUT
DYDC1
DYDC2
DYNC1I1
DYRK1B
DYRK2
DYSF
DZIP1
DZIP3
E2F3
E2F5
E2F6
EAF2
EBF1
EBF2
EBF3
EBF4
EBPL
ECD
ECE1
ECE2
ECEL1
ECEL1P2
ECHDC1
ECHDC3
EDA
EDAR
EDARADD
EDC3
EDEM1
EDNRA
EEF1A1
EEF1A2
EEF1DP3
EEF1G
EEFSEC
EEPD1
EFCAB1
EFCAB2
EFCAB3
EFCAB4A
EFCAB4B
EFCAB5
EFHA2
EFHD1
EFNA5
EFR3A
EFR3B
EFTUD1
EGFLAM
EGFR
EGLN1
EGLN2
EGLN3
EGR2
EGR3
EGR4
EHBP1
EHD1
EHD2
EHD4
EHMT1
EHMT2
EID3
EIF1AD
EIF2AK2
EIF2AK3
EIF2AK4
EIF2B3
EIF2C1
EIF2C2
EIF2S1
EIF3B
EIF3G
EIF3H
EIF3J
EIF3K
EIF3M
EIF4A3
EIF4E2
EIF4E3
EIF4EBP1
EIF4G1
EIF4G3
EIF4H
EIF5
EIF5A2
ELAVL1
ELAVL2
ELAVL3
ELF3
ELFN1
ELK3
ELL2
ELMO2
ELMOD1
ELOVL2
ELOVL3
ELOVL4
ELOVL5
ELTD1
EMB
EME2
EMID1
EMID2
EMILIN2
EMILIN3
EML1
EML3
EML4
EML5
ENC1
ENG
ENO1
ENO2
ENO3
ENOX1
ENPP1
ENPP3
ENTPD3
ENTPD4
ENTPD5
ENTPD7
ENTPD8
EP400
EP400NL
EPAS1
EPB41L1
EPB41L2
EPB41L4A
EPB41L4B
EPB42
EPDR1
EPGN
EPHA10
EPHA2
EPHA4
EPHA5
EPHA6
EPHA8
EPHB3
EPHB4
EPHB6
EPHX1
EPHX3
EPHX4
EPPK1
EPR1
EPS15
EPS8
EPS8L1
EPS8L2
ERAP2
ERBB4
ERC1
ERC2
ERCC3
EREG
ERG
ERGIC1
ERH
ERICH1
ERLIN2
ERMAP
ERN1
ESAM
ESD
ESM1
ESPN
ESPNL
ESPNP
ESR1
ESR2
ESRRB
ESRRG
ESYT2
ETFA
ETFB
ETNK1
[truncated: 4,948 more rows]
