# Supplementary material for: SPOP mutation induces DNA methylation via stabilizing GLP/G9a
Source: Nat Commun. 2021 Sep 29;12:5716. doi: 10.1038/s41467-021-25951-3 (PMC8481544; doi:10.1038/s41467-021-25951-3)
Supplement: Supplementary file 11 — Dataset 9 [file 41467_2021_25951_MOESM11_ESM.xlsx]

## Sheet: Sheet1
Supplementary Data 9. Hypermethylated and downregulated TSGs in SPOP MUT 22Rv1 cells and TCGA PCa patient samples
AKAP12
C2orf40
PRDM2
TGFBR3
SFRP1
ID4
DDX3X
PRDM5
RASSF2
KL
TSC22D1
SPTBN1
SCUBE2
PLCD1
NFATC2
FOXO1
DUSP1
SHISA3
WFDC1
HACE1
PTCH1
RPRM
PLCE1
FOXP1
SSBP2
EPHB6
PPM1L
CLU
DLEC1
CABLES1
KDM6A
TNFAIP3
ST5
PDSS2
PPARA
ITGB3
INTS6
FLT3
FLNA
FOXO3
NAPEPLD
DACH1
PRICKLE1
GATA5
MAP3K8
AHCYL1
ABI2
MARVELD1
BHLHE41
IRX1
WNK2
HIVEP3
PTPRC
PRDM11
THSD1
PIWIL2
TET2
IL17RD
NOTCH1
ATM
ASS1
MCC
CHD5
EFNA5
EEF1A1
LRIG3
SRGAP3
ARHGAP29
PHC3
PTPRK
HTRA1
PDGFRL
OPCML
KIF7
IRF4
IKZF1
RNF144A
RUNX3
RASSF10
PTPRJ
CAMK2N1
ITGB1
FOXD3
FRK
IKZF2
FAT1
CST6
HOMER2
NRSN2
XRCC5
VDR
GREM1
EPHB4
WT1
TSC2
TFAP2A
SIAH1
PAX5
LIN9
PTPN23
CMTM3
NDRG1
RFWD2
BCR
CCAR1
TRIT1
LOX
GJB2
EXT2
ETV6
DIDO1
CASP2
ANP32A
SALL4
PDX1
