# Supplementary material for: SPOP mutation induces DNA methylation via stabilizing GLP/G9a
Source: Nat Commun. 2021 Sep 29;12:5716. doi: 10.1038/s41467-021-25951-3 (PMC8481544; doi:10.1038/s41467-021-25951-3)
Supplement: Supplementary file 12 — Dataset 10 [file 41467_2021_25951_MOESM12_ESM.xlsx]

## Sheet: Sheet1
Supplementary Data 10. Information of antibodies and chemicals
No	Antibody/Chemical	Species	Cat. No	Source
1	Anti-SPOP	Rabbit	16750-1	PTG
2	Anti-GLP	Rabbit	A301-642A	Bethyl
3	Anti-GLP	Rabbit	ab241306	Abcam
4	Anti-G9a	Mouse	PP-A8620A-00	R&D
5	Anti-5-Methylcytosine	Mouse	ab10805	Abcam
6	Anti-DNMT1	Rabbit	5032S	CST
7	Anti-DNMT3A	Mouse	SC-373905	SCBT
8	Anti-DNMT3B	Mouse	SC-376043	SCBT
9	Anti-GATA5	Mouse	SC-373684	SCBT
10	Anti-BRD4	Rabbit	13440S	CST
11	Anti-DEK	Rabbit	13962S	CST
12	Anti-CUL3	Rabbit	2759S	CST
13	Anti-RBX1	Rabbit	PA5-29149	Thermo scientific
14	Anti- FOXO3	Rabbit	12829S	CST
15	Anti- H3K9 me2	Mouse	ab1220	Abcam
16	Anti- NDRG1	Mouse	sc-398291	SCBT
17	Anti-Histone H3	Rabbit	4499	CST
18	Anti-Myc	Mouse	M192-7	MBL
19	Anti-FLAG, M2	Mouse	F180-4	Sigma
20	Anti-HA	Mouse	M180-7	MBL
21	Anti-β-Actin	Rabbit	AC028	abclonal
22	Anti-AR	Rabbit	SC-815	SCBT
23	Anti-PD-L1	Rabbit	13684S	CST
24	Anti-Ki-67	Rabbit	ab15580	Abcam
25	Anti-cleaved PARP	Rabbit	5625S	CST
26	MG132		474790	EMD
27	Chloroquine		C6628	Sigma
28	Bortezomib		B-1408	LC Lab
29	UNC0642		M7509	Abmole
30	Docetaxel		A-1917	Active Bio
31	5-azacytidine		A2033-1G	TCI
32	MLN4924		5.05477.0001	Miliipore
