# Supplementary material for: SPOP mutation induces DNA methylation via stabilizing GLP/G9a
Source: Nat Commun. 2021 Sep 29;12:5716. doi: 10.1038/s41467-021-25951-3 (PMC8481544; doi:10.1038/s41467-021-25951-3)
Supplement: Supplementary file 13 — Dataset 11 [file 41467_2021_25951_MOESM13_ESM.xlsx]

## Sheet: Sheet1
Supplementary Data 11. Information of primer sequences
Primers for RT-PCR
Gene		F:5'-3'	R:5'-3'
SPOP		TGAAGCCAGAGAGCGGTATGC	GATTGCTTCAGGCGTTTGCGTG
EHMT1		GAACAGGAGTCTCCCGACAC	GGGCTGTCAGTCTTCCCTC
EHMT2		AGCCAAGAGGGGTCTCCAAT	CTCGCTGATGCGGTCAATCT
NDRG1		CGGACGTAAACAAACCTCGC	GAGTACGCGGGGCTACAAA
FOXO3		GCGTGCCCTACTTCAAGGATAAG	GACCCGCATGAATCGACTATG
GATA5		GAAGCCAAAGACCATCGCCA	CTGGGCTTGGCTTTCGAAGT
LATS2		CCCGTGGAATGCCAACAATG	TATCACTCTCTCCAGGGGCG
GAPDH		ACCCACTCCTCCACCTTTGAC	TGTTGCTGTAGCCAAATTCGTT
Primers for methylation specific PCR
Gene		F:5'-3'	R:5'-3'
FOXO3		GGGAAATTGTTAAGATGGTAGTAGC	ACATAAATCTTCCAACAAATCGAA
GATA5		GCGATTTAGGTTAGGGAATCG	GCAACCTACGAAACTACTCCG
NDRG1		TAGTTTTTTTCGAGTTTAGGGTTTC	ACAAAAAAATCCACATACACACG
GATA5-negative control		GGTGATTTAGGTTAGGGAATTG	CCACAACCTACAAAACTACTCCAC
FOXO3-negative control		GGGAAATTGTTAAGATGGTAGTAGTG	AACATAAATCTTCCAACAAATCAAA
NDRG1-negative control		AGTTTTTTTTGAGTTTAGGGTTTTG	ACAAAAAAATCCACATACACACAC
Primers for MeDIP qPCR
Gene		F:5'-3'	R:5'-3'
FOXO3		ACTTGAAGCCGAGTTGTGGT	GGGGCTCTGACTGCTTACTG
GATA5		TAGAGCCACGTGACCC	AGAAGTCTCTGCGCCC
NDRG1		CGTTTGTGTGCTTGTGCG	AACTCTGAGGCAGAGATG
FLT3		AAATTCCCTCGGACTGGTGC	AAACGACAGAGTTCGGGGAC
IGBT1		AGCCAGAGTGGTGCAAAGAT	TCCGGTCACCGCACAGCCG
KDM6A		TTAAGTGGAGCCACGGCTGA	AGCGGCGGCTTTCGGCTGTA
IL17RD		GGTCGTAAGAAAACGGATCA	GCTGGCCCTGGCTGCATCAA
ATM		TCTTCCTCCAGAAGTGGGC	ATGAGATTGGCGGTCTGGG
SCUBE2		ACGGTTGCGGCCCGCGACCC	GGGAGGGACCGTGTGAAAAT
IRF4		TTAGTGATTGACTGGCCTCC	ACTGGGGAGAGGGACTTTGC
KL		TTCTAATGCCCGCCTCATGC	AGAATTGGCCCACAAAGGAAG
PLCE1		TGGATTTGGAGTCCGCAGTC	ACCTCAGGCGGCGGGAATTTA
HTRA1		TCCCAAAGTCAGCTCTGCCG	CGAGTCCGAGAGTCATCAGG
Primers for GLP mutation
Gene		F:5'-3'	R:5'-3'
GLP-C1201A		CACGCCGAGCCCAACCTGGTGCCC	GTGGTTGATGAACCGGCTGACGTT
GLP-delta ANK		CCCGTGGAGAGGATAGTGAGC	GCGAAGCTTCTTGGGTTTTTC
GLP-delta NHHC		GAGCCCAACCTGGTGCCCGTG	GATGAACCGGCTGACGTTCCC
GLP sh resistant		GACTCCGATGTCACCTTAAAGAAC	CCGAGAAAGAAAGAGGACGACACA
