# Supplementary material for: SPOP mutation induces DNA methylation via stabilizing GLP/G9a
Source: Nat Commun. 2021 Sep 29;12:5716. doi: 10.1038/s41467-021-25951-3 (PMC8481544; doi:10.1038/s41467-021-25951-3)
Supplement: Supplementary file 14 — Dataset 12 [file 41467_2021_25951_MOESM14_ESM.xlsx]

## Sheet: Sheet1
Supplementary Data 12. Information of shRNA/siRNA sequences
Sequences of shRNAs
Gene		Sequence
shNC		CCGGCAACAAGATGAAGAGCACCAACTCGAGTTGGTGCTCTTCATCTTGTTGTTTTT
shSPOP#1		CCGGCAAGGTAGTGAAATTCTCCTACTCGAGTAGGAGAATTTCACTACCTTGTTTTTT
shSPOP#2		CCGGCACAAGGCTATCTTAGCAGCTCTCGAGAGCTGCTAAGATAGCCTTGTGTTTTTT
shGLP#1		CCGGCCTCGGTTCTGAGTCGTATAACTCGAGTTATACGACTCAGAACCGAGGTTTTTG
shGLP#2		CCGGGGATTCAGATGTCACCTTAAACTCGAGTTTAAGGTGACATCTGAATCCTTTTTG
shG9a#1		CCGGCACACATTCCTGACCAGAGATCTCGAGATCTCTGGTCAGGAATGTGTGTTTTTG
shG9a#2		CCGGCGAGAGAGTTCATGGCTCTTTCTCGAGAAAGAGCCATGAACTCTCTCGTTTTTG
Sequences of siRNA
Gene		Sequence
si Control		UAGCGACUAAACACAUCAA
si RBX1#1		GAAGCGCUUUGAAGUGAAA
si RBX1#2		GGGAUAUUGUGGUUGAUAA
si CUL3#1		GAGAAGATGTACTAAATTC
si CUL3#2		CGACAGAAAACATGAGATA
