# Supplementary material for: SPOP mutation induces DNA methylation via stabilizing GLP/G9a
Source: Nat Commun. 2021 Sep 29;12:5716. doi: 10.1038/s41467-021-25951-3 (PMC8481544; doi:10.1038/s41467-021-25951-3)
Supplement: Supplementary file 15 — Source Data [file 41467_2021_25951_MOESM15_ESM.xlsx]

## Sheet: Figure 1
Figure 1a											Figure 1c	EV	Y87C	F102C	F133V	Q165P
												48.5996	41.0387	63.7268	49.7998	55.6908
												36.4028	48.2023	49.3124	51.2829	42.8475
												35.2544	46.7287	47.9552	53.4619	41.6383
												42.5012	43.8482	56.5196	55.9239	49.2692
												31.928	39.3755	32.576	48.6023	31.9282
												24.404	46.3639	33.368	40.2478	32.7123
												37.1057	53.7978	47.2244	43.5782	46.4302
												44.312	63.2503	44.204	47.8129	43.44
												42.7586	39.9437	48.9288	37.3716	48.1175
												28.7976	53.8239	46.1486	41.9771	45.3651
												33.4017	46.351	45.4909	34.3116	44.714
												43.4277	35.0386	38.5807	34.8816	37.8729
												39.4281	42.2686	52.6556	38.9304	51.8071
												33.4989	47.5369	45.6065	44.4006	44.8284
Figure 1b												38.691	37.0879	51.7793	40.887	50.9395
												27.756	40.3862	35.672	43.5076	34.9933
												32.94	43.175	36.68	42.8129	35.9912
												49.707	52.7309	51.584	44.0114	50.7462
												41.895	47.5521	55.04	38.6807	54.1676
												51.2136	47.5759	46.6232	40.5391	45.835
												45.4146	28.9147	25.8764	36.9092	25.6036
												37.2337	31.0266	41.6669	50.8285	41.2363
												36.5015	39.4127	40.2012	59.8225	39.7852
												27.5088	41.7334	42.687	33.1064	42.2462
												17.9784	59.6764	27.8627	51.171	21.6301
												34.0672	44.008	44.6338	39.4075	44.1734
												39.1952	63.7146	51.1562	28.7862	50.6306
												41.2276	56.062	40.462	40.4085	40.0434
												23.5436	33.7761	26.3149	57.3057	26.0378
												36.7508	25.021	33.5806	32.0259	33.2308
												55.4992	30.2124	38.4593	29.3372	37.9397
												38.2485	22.9371	37.1904	28.7661	36.6835
												29.0693	23.2372	41.641	38.8188	41.0896
												28.204	33.6474	34.32	43.2328	33.8418
												54.1618	42.3827	50.4515	57.1714	49.812
												49.181	49.754	40.0675	36.0485	39.5318
												36.1067	36.1968	65.839	53.8795	57.741
												36.3035	33.0522	45.8362	30.7714	45.2429
												33.3517	39.5874	36.0431	46.9814	35.5477
												40.5234	48.9983	45.3233	44.0408	44.1741
												30.1988	47.6499	38.1988	36.6071	37.1208
												22.8517	44.4995	39.6517	31.3172	38.5592
												35.2547	42.2125	39.7256	40.2474	38.6324
												51.0799	27.7543	52.9133	42.4732	51.6882
												40.7747	25.4343	44.3256	43.3462	43.1863
												37.4395	43.8344	41.3543	40.678	40.2447
												43.6362	57.7275	46.5182	45.6354	45.357
												30.5855	39.2863	35.6426	40.3712	34.5901
Figure 1d												36.7725	45.1555	40.7984	45.8158	39.6944
p-tsin EV					p-tsin Cre							56.7836	50.4451	57.4743	43.9815	56.2036
														Figure 1e	p-tsin EV	p-tsin Cre
															27.323	48.347
															26.434	42.357
															24.869	45.507
															29.134	46.927
															32.61	35.0926
															26.838	40.3666
															32.052	29.6345
															25.933	34.4906
															24.044	52.87
															31.582	42.746
															34.704	43.335
															23.322	47.035
															28.67	41.045
															36.529	39.597
Figure 1f															34.229	32.696
															30.729	37.839
															37.183	46.09
															39.103	40.1
															34.579	43.25
															23.084	44.67
															28.432	40.35
															22.114	42.71
															29.258	41.39
															32.169	34.713
															36.645	50.613
Figure 1g															25.263	46.91
		WT	Q165P												24.787	47.499
	ihc score 1	1.6	2.35												30.287	45.0456
	ihc score 2	1.75	2.25												27.987	41.7499
	ihc score 3	1.65	2.2												24.487	42.2741
															30.587	45.5671
															32.507	30.236
															27.983	38.9473
															22.601	34.0354
Figure 1h															14.513	37.3827
															34.418	41.1776
															16.465	37.3328
															23.609	39.4332
															26.52	38.2584
															29.642	27.2759
															18.26	29.3746
															34.843	30.8914
															15.662	29.3174
															35.567	45.869
															17.614	44.421
															24.758	51.097
Figure 1i															27.669	45.107
	SPOP-WT (n=75)	SPOP-MUT (n=9)													30.791	43.659
Weak	0.44	0.11													19.409	43.758
Intermediate	0.45	0.4444													28.623	41.901
Strong	0.11	0.4444

## Sheet: Figure 2
Figure 2a diagram													Figure 2i						Figure 2j	non-transfected	transfected
																				31.2	9.64
Figure 2b																				30.36	7.92
																				35.76	10.28
																				33.08	7.88
																				25.88	6.32
																				27.52	13.64
																				39.24	16.48
																				19.48	11.36
																				30.16	11.36
																				30.44	12.04
																				23.2	3.16
																				22.36	1.44
																				27.76	3.8
																				25.08	1.4
																				17.88	0.84
Figure 2c													Figure 2k							42	7.16
																				41.16	10
																				46.56	4.88
																				34.04	4.88
																				33.2	5.56
																				38.6	14.6
																				35.92	12.88
																				28.72	15.24
																				30.36	12.84
																				42.08	11.28
																				22.32	18.6
																				33	21.44
																				33.28	9.44
																				32.96	7.72
																				33.24	10.08
																				19.52	7.68
																				31.24	6.12
																				11.48	13.44
																				22.16	9.84
																				38.32	8.12
																				50.04	10.48
													Figure 2l							30.28	8.08
Figure 2d diagram																				40.96	6.52
																				27.48	13.84
																				27.92	16.68
Figure 2e																				39.24	11.56
																				19.48	11.56
																				29.36	12.24
																				30.04	18.6
																				31	9.24
																				30.16	7.52
																				35.56	9.88
																				32.88	7.48
																				25.68	5.92
																				27.32	13.24
Figure 2f
													Figure 2m							Figure 2n
Figure 2g
	shNC			shSPOP#1			shSPOP#2
EHMT1	0.95	1.02	1.03	0.94	0.99	0.94	0.95	0.92	0.92
EHMT2	0.98	1.01	1.01	1.07	1.12	1.02	0.99	1.04	1.01
SPOP	0.93	1.02	1.05	0.25	0.19	0.19	0.15	0.23	0.1
																				Figure 2o
																					shCongtrol		shSPOP
Figure 2h																				0h	0.96	1	0.95	1
																				3h	0.75	0.7	0.98	0.9
																				6h	0.4	0.5	0.8	0.85
																				12h	0.23	0.27	0.63	0.74
																				24h	0.01	0.03	0.45	0.55

## Sheet: Figure 3
Figure 3a									Figure 3b
Figure 3c									Figure 3d
Figure 3e
												Figure 3f	non-transfected	transfected
													22.4	36.72
													26	39.36
													27.2	43.92
													30.8	52.48
													31.6	37.8
													39.2	37.92
													14	35.64
													14.4	70.96
													30.24	75.64
													31.24	49.24
													28.32	43.48
													29.12	33.08
													27.56	50.28
													28.56	31.32
													31.24	39.48
													30.36	45.6
													29.92	44.64
													30.2	40.24
													31.24	41.64
													25.64	39.24
													25.8	39.88
													24.72	33.88
													28.64	39.4
													31.24	31.92
													33.6	35.76
Figure 3g													34.8	38.28
													30	34.96
													31.48	36.68
													34.56	43.92
													34.84	52.48
													32.36	39.8
													32.56	37.92
													29.92	35.64
													30.2	43.2
													31.24	39.48
													25.64	49.24
													25.8	41.48
													24.72	39.24
													28.64	39.88
													31.24	33.88
													33.6	41
													34.8	41.12
Figure 3h													35.64	32.36
	WT			Q165P									43.2	32.56
GLP IHC	0.8	1.2	1.5	2.5	2.8	2.9							39.48	29.92
													22.2	36.52
	WT			Q165P									25.8	39.16
G9a IHC	1.4	1.5	1.6	2.2	2.6	2.7							27	43.72
													30.6	52.28
													31.4	37.6
Figure 3i
Figure 3j
GLP IHC		SPOP-WT (n=75)	SPOP-MUT (n=9)
	Weak	0.72	0.333333
	Intermediate	0.266667	0.555556
	Strong	0.0133333	0.111111
G9a	G9a	SPOP-WT (n=75)	SPOP-MUT (n=9)
	Weak	0.76	0.444444
	Intermediate	0.226667	0.444444
	Strong	0.0133333	0.111111

## Sheet: Figure 4
Figure 4a data in supplementary table 1 (numeric score)													Figure 4d	EV shNC	EV shGLP	EV shG9a	EV shGLP&G9a	F133V shNC	F133V shGLP	F133V shG9a	F133V shGLP&G9a
														41.905	26.428	21.018	12.747	49.803	23.418	18.72	24.724
Figure 4b														56.113	21.906	28.154	28.931	51.688	20.62	18.107	15.279
														36.923	18.5	24.929	14.371	58.628	17.867	16.884	21.048
														41.394	26.589	19.696	30.026	62.678	24.966	16.726	10.688
														37.876	21.399	14.373	21.525	46.321	19.893	22.997	23.137
														34.639	25.443	21.914	30.092	47.614	17.161	31.523	19.824
														41.594	21.91	22.018	20.7	36.086	26.101	33.625	29.511
														45.818	19.75	23.219	20.617	43.695	10.73	26.807	28.521
														60.935	21.596	16.131	21.363	57.664	30.232	18.929	26.342
														37.139	31.481	17.795	28.285	41.731	20.19	21.249	15.512
														42.051	23.878	25.182	26.647	39.608	17.884	20.898	19.972
														40.117	20.057	21.94	22.975	44.654	18.726	25.933	25.232
														36.703	26.3	24.676	19.608	48.223	24.997	27.136	23.132
														39.608	17.363	17.593	24.654	47.774	21.523	21.614	16.937
														44.654	19.487	19.381	22.223	52.614	23.625	12.111	22.741
														40.223	24.3138	20.136	24.774	49.191	10.144	15.77	30.144
														47.774	20.1535	22.614	11.5998	47.507	21.299	22.2599	21.299
														42.614	17.02	19.191	26.3272	46.8148	15.263	19.3668	17.263
														39.8098	24.4619	14.907	13.0776	48.5867	13.387	16.5202	18.387
														53.3073	19.6871	19.3366	27.3237	63.9103	22.0129	23.8605	24.2295
														35.0769	23.4076	25.9017	19.5877	58.9173	19.3828	18.615	14.9734
Figure 4c														39.3243	20.1572	22.9347	27.3837	43.5417	16.795	15.7902	20.627
														35.9822	18.17	18.1203	18.837	44.7572	23.468	25.0341	10.4742
														32.907	19.8683	13.2232	18.7615	33.9208	18.6994	9.1405	22.6743
														39.5143	28.9625	20.1609	19.4403	41.0733	16.1313	29.3056	19.4275
														43.5271	21.9678	20.2566	25.7394	53.6042	24.5349	18.9221	28.9208
														57.8882	18.4524	21.3615	24.2488	39.2271	10.0862	16.5377	27.9506
														35.282	24.196	14.8405	20.9073	37.2315	31.2599	17.4084	33.2552
														39.9485	15.974	16.3714	17.8433	41.9748	20.8765	23.8926	22.209
														38.1112	17.928	23.1674	22.4351	45.3296	18.4921	20.3005	19.6724
														34.8678	28.9334	20.1848	20.2229	44.9076	19.3627	22.4739	20.5986
														37.6276	23.9827	22.7019	22.5443	49.4572	25.8469	8.53458	27.4967
														42.4213	20.2538	16.1856	11.1358	46.2395	22.2548	20.0689	23.6753
														38.2118	29.1096	17.8305	25.2741	44.6566	24.4282	16.848	25.9875
														45.3853	23.4276	18.5251	12.5545	51.4963	10.4889	16.2963	11.1584
														40.4833	27.855	20.8049	26.2307	53.4454	22.0232	15.1956	23.4289
														42.1983	23.9871	17.6557	18.8042	61.3013	24.2142	15.0534	21.2488
														56.5058	21.6223	19.7511	26.2884	44.809	21.3211	20.6973	17.945
														37.1815	23.6433	14.4132	18.0835	47.8959	18.4745	28.3707	25.7913
														41.6838	34.4654	21.9754	18.011	49.2329	25.8148	30.2625	20.757
														38.1411	26.1416	22.0797	18.6627	37.3129	20.5694	24.1263	24.6797
														34.8815	21.9584	23.284	24.7098	45.1806	17.7445	18.762	21.2527
														41.8852	28.7932	16.1762	23.2788	60.9646	26.9884	18.2103	19.1575
														46.1387	19.009	17.8448	20.071	43.1499	11.0948	17.1096	20.9481
														61.3616	21.3344	25.2525	17.1295	40.9547	28.4181	16.9674	30.5366
														37.399	34.4307	22.0014	21.5377	46.1722	18.9786	22.6113	23.1617
Figure 4e														42.3454	28.5394	24.7451	19.414	49.8626	16.811	30.2847	19.4553
														40.3978	24.102	17.6423	21.6426	49.3983	17.6024	32.1765	25.511
														36.9599	34.6405	19.4353	22.41	54.4029	23.4972	26.0403	16.8421
														39.8853	27.8789	20.1924	18.167	50.8635	20.2316	20.676	18.9024
Figure 4f
	EV shNC					EV shGLP					F133V shNC					F133V shGLP
0	0.0316	0.0299	0.0378	0.0324	0.0318	0.024402	0.020482	0.018914	0.019306	0.019502	0.0416	0.0429	0.0584	0.0503	0.0379	0.025676	0.030576	0.03626	0.043708	0.046452
2	0.1345	0.12895	0.1064	0.1112	0.0825	0.051405	0.049075	0.05705	0.03497	0.023995	0.1383	0.0557	0.1389	0.2377	0.1706	0.036614	0.066045	0.058038	0.060847	0.072573
4	0.3348	0.3897	0.3778	0.3336	0.3332	0.112658	0.107566	0.154502	0.19162	0.118822	0.3806	0.4987	0.3057	0.3816	0.4278	0.101403	0.151419	0.196095	0.162486	0.182285
6	0.6781	0.5279	0.6038	0.7299	0.6227	0.249145	0.183563	0.214315	0.188557	0.251332	0.7921	0.8829	0.8918	0.6247	0.6962	0.28584	0.276704	0.218396	0.105472	0.254864
8	0.7809	0.807	0.9206	0.8654	0.8227	0.342448	0.215096	0.388744	0.375352	0.237936	0.9524	0.9358	1.0731	1.0628	1.1682	0.439701	0.412817	0.272726	0.307788	0.416117
Figure 4g
Figure 4h											Figure 4i	EV shNC	EV UNC0642	F133V shNC	F133V UNC0642
												45.636	38.2236	45.8988	54.5568
												34.548	38.6394	52.4112	61.0636
												33.504	59.7939	55.1625	66.0318
												40.092	50.7399	58.2711	52.2726
												30.48	48.8004	44.3868	51.576
												23.64	18.6891	50.7399	49.2045
												35.187	29.8356	57.498	49.1775
												49.92	62.5308	66.0912	57.6789
												40.326	42.1656	44.9034	45.0897
												27.6342	40.3269	54.249	38.3559
												37.113	35.808	51.6678	44.2554
												59.253	32.64	39.0984	37.9464
												43.809	34.287	47.1318	52.6533
												37.221	43.62	52.9854	35.0466
												42.99	41.226	41.3754	34.3302
												30.84	36.6342	45.0402	68.73
												36.6	34.413	48.1389	47.31
												55.23	44.853	54.7566	52.9818
												59.55	30.309	53.0023	64.52
												56.904	42.2268	56.0288	67.985
												41.4645	35.61	38.7032	57.3049
												50.8866	47.76	40.1431	46.6134
												38.3874	47.1607	45.8609	44.4791
												29.256	45.3764	51.9432	44.4547
												22.758	17.674	59.6771	52.106
												33.7276	27.9288	53.4941	53.7176
												47.724	58.0083	67.4088	45.6371
												38.6097	39.2724	61.6114	52.7165
												26.5525	37.5808	44.7281	45.1457
												35.5573	33.4234	38.0954	42.5126
												56.5904	30.5088	42.7783	28.4273
												41.9186	32.024	33.4903	27.8542
												35.66	52.8579	36.4222	55.374
												35.07	19.892	43.52	42.774
												52.7685	32.0952	49.4759	47.8786
												56.8725	58.8899	52.2518	55.329
												59.9582	45.5941	45.2583	52.2672
												43.5924	43.5811	43.1142	45.9654
												53.5798	38.6338	47.57	46.824
												40.3306	35.1655	53.5259	51.9286
												30.6514	35.3704	52.2618	35.4311
												23.7635	32.2489	49.3083	56.3172
												35.3913	33.8717	47.1642	50.0154
												50.2274	43.0677	33.6097	47.391
												40.5663	40.7089	29.5597	43.341
												37.4395	52.1707	48.6847	49.6111
												43.2489	43.7377	61.7095	33.0608
												31.0139	59.2227	44.4209	32.3874
												36.8142	58.4589	49.9233	64.7232
												55.5746	56.1848	54.8823	36.1719

## Sheet: Figure 5
Figure 5a data in Biotechnology Information (NCBI) Gene Expression Omnibus (GEO) database with the accession code GSE179234: https://www.ncbi.nlm.nih.gov/geo/query/acc.cgi?acc=GSE179234 (access token: mrgfoqauzhutzgr).
Figure 5b data in Supplementary table 5, 6, 7
Figure 5c data in Supplementary table 8, 9
Figure 5d data in Supplementary table 9
Figure 5e data in Biotechnology Information (NCBI) Gene Expression Omnibus (GEO) database with the accession code GSE179234: https://www.ncbi.nlm.nih.gov/geo/query/acc.cgi?acc=GSE179234 (access token: mrgfoqauzhutzgr).
Figrue 5f
	EV IgG			EV 5mC			Y87C IgG			Y87C 5mC			F102C IgG			F102C 5mC			F133V IgG			F133V 5mC
FOXO3 promoter	0.27334	0.11328	0.23815	1.21393	1.33502	1.27304	0.104857	0.114055	0.407828	3.18505	2.29058	2.70104	0.21746	0.16558	0.4313	2.15154	3.29853	2.664	0.49402	0.16443	0.46387	3.46931	2.63439	3.02316
GATA5 promoter	0.184	0.401317	0.101401	6.96082	5.21959	6.54641	0.10774	0.41286	0.201219	11.7915	12.1554	12.8234	0.17	0.4089	0.4095	12.9917	10.2764	12.5973	0.483	0.1646	0.476	11.01	14.2576	12.6264
NDRG1 promoter	0.15844	0.478601	0.16366	1.00578	0.713129	0.846907	0.349	0.1411	0.418793	1.71504	2.80256	2.19237	0.16	0.488	0.135	2.31957	1.66173	1.96329	0.435	0.48378	0.1476	3.22994	2.18483	2.65648
Figrue 5g
	EV shNC IgG			EV shNC 5mC			EV shGLP IgG			EV shGLP 5mC			F133V shNC IgG			F133V shNC 5mC			F133V shGLP IgG			F133V shGLP 5mC
FOXO3 promoter	0.37334	0.321328	0.33815	3.74957	2.52246	1.91407	0.504857	0.514055	0.507828	0.753263	1.46783	1.12381	0.521746	0.506558	0.31613	5.31561	10.1481	8.08043	0.109402	0.216443	0.516387	0.785977	1.69827	1.92393
GATA5 promoter	0.601184	0.301317	0.701401	15.5882	17.463	18.8835	0.500774	0.51286	0.501219	5.95295	5.45833	7.2013	0.501594	0.30089	0.30095	24.0048	26.5194	33.4209	0.301083	0.300646	0.100576	7.48104	8.34623	4.60177
NDRG1 promoter	0.546844	0.528601	0.51366	3.38543	2.30034	1.92904	0.544449	0.56411	0.518793	0.619093	0.412182	0.755515	0.682376	0.19488	0.245935	5.85509	5.67	4.05769	0.36535	0.108378	0.226476	0.543035	0.468045	0.697732
Figure 5h
Figure 5i
	EV shNC			EV shGLP			F133V shNC			F133V shGLP
FOXO3	0.955788	1.14937	0.910287	2.18772	2.79224	2.52652	0.683418	0.726387	0.308351	2.59195	2.60779	1.47311
GATA5	1.14165	0.845086	1.03649	3.085	3.22486	3.44602	0.350656	0.514934	0.346197	2.52259	1.78997	1.84822
NDRG1	0.903546	0.85885	1.28864	3.35414	2.71484	3.16285	0.217131	0.459073	0.220689	1.52765	1.88451	2.21977
Figure 5j
Figure 5k
	EV DMSO			EV 5-AzaC			F133V DMSO			F133V 5-AzaC
FOXO3	1.04522	0.981379	0.974889	1.36756	2.05675	2.27776	0.534327	0.423865	0.455933	1.60098	2.30823	1.78766
GATA5	0.90027	1.01208	1.09753	2.32312	2.7082	3.74322	0.694136	0.402855	0.481937	2.43158	2.17012	3.50252
NDRG1	0.763988	0.92848	1.40975	3.05647	2.95409	3.51615	0.326475	0.350429	0.44544	3.65242	2.96936	2.97708
Figure 5l

## Sheet: Figure 6
Figure 6a diagram										Figure 6c
Figure 6b
Figure 6d											Figure 6e	EV shNC	F133V shNC	F133V shGLP	F133V shGLP GLP WT	F133V shGLP GLP C1201A	F133V shGLP GLP dANK&NHHC
												46.5561	48.4152	31.1297	53.9975	60.0797	26.422
												35.579	50.7373	32.9548	43.155	59.4068	26.7473
												34.5455	53.7638	29.3248	46.62	45.3386	27.2948
												41.0676	57.1832	22.5101	51.4849	54.3047	36.2125
												31.5517	46.5672	28.1914	50.7186	24.2137	34.6954
												24.7801	54.3321	31.9921	48.1099	43.3689	26.1417
												36.2116	62.592	13.3405	48.0802	35.3433	19.8607
												47.841	38.34	25.348	46.0527	45.5165	34.3232
												37.1542	44.3754	22.8384	44.0251	49.641	31.3786
												39.3469	50.7956	17.5919	44.002	45.5138	30.3238
												33.7911	58.9591	20.3348	51.2707	45.5171	19.9486
												34.2235	54.8312	10.4736	54.9716	54.997	20.5582
												46.8202	56.9365	27.0005	46.8911	34.1696	39.2743
												38.6173	57.4654	36.4684	53.9705	58.3731	22.6948
												27.7658	45.0912	22.5462	51.5552	49.8812	22.6795
												35.8702	37.7216	22.9127	48.6296	33.623	25.2516
												50.7499	42.9248	31.3364	29.9792	35.2289	16.9727
												41.5953	32.6048	30.0189	29.3424	48.8163	17.8576
												35.9626	35.8624	23.3761	59.92	33.1983	30.0245
												35.4316	43.7489	23.6527	45.92	57.7844	17.9541
												51.3603	50.3666	28.7706	51.5918	48.7817	33.4319
												55.0538	53.4509	29.2547	59.87	50.7777	24.6341
												53.781	45.6803	26.9709	56.468	42.4692	46.5708
												31.0429	61.471	22.1966	45.0461	40.8175	21.0797
												40.4269	58.3162	24.6927	52.2566	46.1842	18.8218
												53.2955	42.9536	15.719	49.8547	57.1454	15.519
												39.7659	52.7722	26.5026	64.2824	53.253	26.5065
												40.5338	59.9266	20.671	45.6017	41.3137	29.3024
												41.2514	39.8407	25.4226	38.8849	49.391	24.9869
												30.8632	43.7091	28.6014	62.458	52.0349	22.6092
												35.788	46.98	39.2248	59.9365	63.8894	22.7873
												40.8479	54.4616	27.6185	50.678	50.3879	39.8273
												43.5474	54.7799	31.1376	59.779	40.667	25.432
												23.8895	38.0842	17.612	50.0463	46.2428	24.4213
												41.1024	31.5252	37.7552	39.4827	43.3317	19.436
												47.9499	36.1561	22.456	24.1609	37.4351	27.9624
												36.1977	26.9713	22.8588	23.5375	40.2972	20.8326
												31.1846	29.8705	32.1156	53.473	55.1748	32.871
												30.7121	36.8895	27.3878	39.767	40.2796	23.8224
												44.8886	42.7793	34.0187	37.0797	41.4694	14.4549
												40.0759	45.5243	26.1359	43.7106	49.7389	36.8651
												42.4112	43.8303	23.8675	45.7553	38.7764	25.8031
												31.8298	41.6862	20.9854	39.5374	38.6339	24.0638
												43.847	28.1317	25.1806	36.913	52.9665	21.7748
												36.0215	24.0817	27.9871	42.863	59.1842	29.8438
												33.4889	43.2067	12.9183	49.1331	47.9809	34.3406
												38.1945	56.2315	28.5229	32.5828	50.2632	26.8822
												28.2841	38.9429	28.6873	32.9094	50.1067	27.1452
												32.9823	44.4453	27.1583	45.2452	45.5991	26.7419
												48.1783	49.4043	18.5879	36.6939	54.9938	25.5412
Figure 6f
	EV IgG			EV 5mC			F133V IgG			F133V 5mC			F133V shGLP IgG			F133V shGLP 5mC			F133V shGLP GLP WT IgG			F133V shGLP GLP WT 5mC			F133V shGLP GLP C1201A IgG			F133V shGLP GLP C1201A 5mC			F133V shGLP GLP delta ANK & NHHC IgG			F133V shGLP GLP delta ANK & NHHC 5mC
FOXO3	0.33017	0.521856	0.526089	2.94529	2.98486	2.38084	0.620643	0.391942	0.484623	4.88641	4.39196	4.04218	0.358195	0.288726	0.286417	1.04823	0.841062	0.929532	0.406633	0.529148	0.490497	3.6488	6.27344	4.8379	0.56618	0.411172	0.585979	3.93129	3.82443	4.75009	0.381855	0.279341	0.143944	2.70717	1.26405	2.14353
GATA5	0.01264	0.01779	0.018039	20.625	17.8284	21.3426	0.032126	0.0205	0.001355	34.4632	41.658	31.5423	0.302	0.444	0.10035	7.70849	6.052	5.62657	0.2108	0.48	0.09846	31.2834	24.5608	24.5558	0.18458	0.1125	0.314	21.3233	24.7118	25.8299	0.022	0.594	0.254	15.2914	15.3341	5.78722
NDRG1	0.258062	0.031796	0.006039	2.80347	4.54717	5.89053	0.027634	0.013643	0.114993	9.11054	7.68971	10.2049	0.182251	0.177038	0.222633	1.6932	2.75523	1.24169	0.123914	0.172663	0.54446	6.80326	6.35841	6.41079	0.158696	0.74632	0.11902	7.44495	6.75013	7.53154	0.002937	0.003176	0.002215	2.91087	3.16759	3.23556
Figure 6g working model

## Sheet: Figure 7
Figure 7a
	DMSO					5-AzaC
EV	0.921578	1.03269	1.0251	1.01246	0.908479	0.821831	0.759625	0.713801	0.672952	0.664252
SPOP- F102C	1.20964	1.16539	1.35858	1.3254	1.26651	0.720882	0.705542	0.703145	0.702131	0.683862
SPOP- F133V	1.17603	1.33597	1.31814	1.0928	1.3793	0.687408	0.657499	0.660995	0.5882	0.65182
SPOP- Q165P	1.64749	1.44548	1.24643	1.32397	1.14977	0.731645	0.772854	0.730132	0.714232	0.804024
Figure 7b
	DMSO					5-AzaC
EV	1.0702	1.1074	1.1411	1.0849	1.0781	0.427	0.3066	0.3144	0.3962	0.3844
SPOP- F102C	1.46762	1.2272	1.21225	1.2766	1.23734	0.1874	0.1794	0.1813	0.1673	0.1705
SPOP- F133V	1.21356	1.36848	1.15368	1.38816	1.18284	0.1937	0.207	0.2268	0.2282	0.2216
SPOP- Q165P	1.41624	1.14096	1.29624	1.24176	1.29624	0.2166	0.3143	0.2161	0.2184	0.3899
Figure 7c
Figure 7d
	DMSO						5-AzaC 2						5-AzaC 4
WT	3	4	3	4	3	4	3	4	4	3	4	5	2	3	1	2	3	2
Q165P	11	8	7	10	8	9	4	3	2	2	3	4	1	0	1	1	2	0
Figure 7e
Figure 7f
	EV Vehicle					F102C Vehicle					EV DTX					F102C DTX					EV 5-AZA					F102C 5-AZA					EV 5-AZA + DTX					F102C 5-AZA + DTX
0	0.0319	0.0368	0.0383	0.0337	0.0342	0.0336	0.0351	0.0361	0.0322	0.0302	0.0235	0.0284	0.0299	0.0253	0.0258	0.0377	0.0426	0.0401	0.0375	0.038	0.031	0.0316	0.0315	0.0276	0.0263	0.0463	0.0487	0.0431	0.0494	0.0496	0.0348	0.0329	0.0268	0.0324	0.0357	0.0486	0.0467	0.0476	0.0501	0.0401
2	0.2788	0.2936	0.3161	0.2576	0.3347	0.4259	0.4304	0.3045	0.3878	0.3967	0.2034	0.2182	0.2407	0.1822	0.2593	0.3505	0.355	0.2291	0.3124	0.3213	0.2373	0.1504	0.1507	0.2033	0.2489	0.2088	0.1957	0.2424	0.2515	0.2036	0.224	0.2226	0.2199	0.1869	0.2311	0.1921	0.1898	0.1367	0.2024	0.0111
4	0.5895	0.594	0.6179	0.7015	0.5559	0.741	0.8067	0.7844	0.7617	0.7678	0.5141	0.5186	0.5425	0.6261	0.4805	0.5356	0.6913	0.689	0.4663	0.6924	0.482	0.4656	0.3982	0.5628	0.4712	0.3193	0.3188	0.3113	0.4047	0.3628	0.4989	0.5191	0.5557	0.4629	0.5769	0.2937	0.2638	0.2217	0.3203	0.2719
6	0.8667	0.9758	0.85	0.8843	0.7807	1.1118	1.0026	1.2253	0.9022	0.8288	0.7913	0.9004	0.7746	0.8089	0.7053	1.0364	0.9272	1.1499	0.8268	0.7534	0.8398	0.7135	0.7191	0.6481	0.6536	0.4871	0.4841	0.4641	0.4978	0.4841	0.6443	0.6485	0.7431	0.688	0.7197	0.2912	0.3368	0.282	0.3545	0.2944
8	1.1167	1.1258	1.1	1.1343	1.1307	1.4118	1.4026	1.4253	1.4022	1.4288	1.0413	1.0504	1.0246	1.0589	1.0553	1.3164	1.3472	1.3099	1.2568	1.3334	0.8092	0.9727	0.9837	0.9368	1.0041	0.6524	0.5488	0.536	0.7258	0.5678	0.8058	0.81	0.8046	0.8495	0.812	0.3412	0.4368	0.342	0.5545	0.4944
Figure 7g
Figure 7h
	DMSO			DTX			5-AzaC			5-AzaC + DTX
ev	532	554	491	483	457	541	388	432	369	342	269	301
f102c	759	853	821	843	806	763	284	306	276	221	183	235
Figure 7i
		0	3	7	10	14	17	21	24	28
MEAN	EV+vehicle	99.7777	149.921	245.001	307.278	360.574	405.445	425.549	455.078	494.977
	EV+DTX	101.744	123.214	145.945	168.091	200.587	238.674	267.073	296.285	278.122
	EV+5-Aza	99.6377	145.515	183.17	223.171	267.853	275.343	309.884	342.387	360.542
	EV+DTX+5-Aza	105.444	126.815	145.791	166.541	209.745	203.828	217.83	248.95	274.724
	SPOP F102C+vehicle	106.258	198.136	284.531	341.019	439.999	479.337	553.792	666.527	711.998
	SPOP F102C+DTX	104.187	130.836	153.258	172.821	203.177	222.643	249.365	269.306	282.316
	SPOP F102C+5-Aza	101.571	103.838	118.126	122.681	137.45	140.474	167.377	180.445	192.732
	SPOP F102C+DTX+5-Aza	97.8266	99.786	101.533	106.765	112.838	118.114	113.063	125.229	135.21
SD	EV+vehicle	1.86918	13.9621	41.0586	68.9308	50.4984	57.0373	64.7518	25.8151	53.6673
	EV+DTX	2.9053	7.76211	4.23906	9.6318	16.9226	34.3891	29.0839	49.8613	58.4013
	EV+5-Aza	2.3425	16.1588	18.3449	31.849	50.1759	52.3448	70.0409	62.8676	61.1892
	EV+DTX+5-Aza	4.46633	15.7745	23.3924	32.4569	38.7744	36.0257	47.1241	54.0594	71.246
	SPOP F102C+vehicle	9.4263	33.3088	81.3117	106.524	56.1556	64.1814	80.8406	148.604	135.891
	SPOP F102C+DTX	5.78427	15.908	40.3094	47.8202	50.9535	60.8283	70.6081	68.258	66.2833
	SPOP F102C+5-Aza	2.38996	14.9823	19.0658	25.8428	38.9059	51.5691	68.3091	77.2224	74.4446
	SPOP F102C+DTX+5-Aza	1.85975	4.28329	6.93554	15.8749	13.971	21.2992	17.4653	27.5353	33.7295
Figure 7j						Figure 7k
						EV				F102C
						NT	DOCETAXEL	5-AZA	DOCETAXEL 5-AZA	NT	DOCETAXEL	5-AZA	DOCETAXEL 5-AZA
						0.48	0.2	0.22	0.23	0.4	0.21	0.15	0.05
						0.31	0.19	0.21	0.16	0.56	0.21	0.08	0.05
						0.25	0.16	0.21	0.16	0.48	0.16	0.11	0.02
						0.29	0.15	0.19	0.13	0.44	0.13	0.04	0.01
						0.22	0.09	0.21	0.14	0.39	0.12	0.03	0.01
						0.21	0.07	0.16	0.16	0.28	0.13	0.03	0.01
Figure 7l
Figure 7m
GLP
	Lenti-EV Vehicle	Lenti-EV DTX	Lenti-EV 5-AZA	Lenti-EV DTX 5-AZA	Lenti-SPOP-F102C Vehicle	Lenti-SPOP-F102C DTX	Lenti-SPOP-F102C 5-AZA	Lenti-SPOP-F102C DTX 5-AZA
Weak	0.55	0.61	0.52	0.67	0.09	0.12	0.08	0.13
Intermediate	0.35	0.3	0.3	0.3	0.5	0.51	0.57	0.57
Strong	0.1	0.09	0.18	0.03	0.41	0.37	0.35	0.3
Figure 7n
g9a
	Lenti-EV Vehicle	Lenti-EV DTX	Lenti-EV 5-AZA	Lenti-EV DTX 5-AZA	Lenti-SPOP-F102C Vehicle	Lenti-SPOP-F102C DTX	Lenti-SPOP-F102C 5-AZA	Lenti-SPOP-F102C DTX 5-AZA
Weak	0.5	0.66	0.6	0.62	0.04	0.04	0.08	0.1
Intermediate	0.35	0.3	0.3	0.3	0.5	0.66	0.55	0.58
Strong	0.15	0.04	0.1	0.08	0.46	0.3	0.37	0.32
Figure 7o
5mC
	Lenti-EV Vehicle	Lenti-EV DTX	Lenti-EV 5-AZA	Lenti-EV DTX 5-AZA	Lenti-SPOP-F102C Vehicle	Lenti-SPOP-F102C DTX	Lenti-SPOP-F102C 5-AZA	Lenti-SPOP-F102C DTX 5-AZA
Weak	0.39	0.42	0.71	0.67	0.17	0.15	0.7	0.72
Intermediate	0.44	0.44	0.27	0.31	0.51	0.55	0.27	0.25
Strong	0.17	0.14	0.02	0.02	0.32	0.3	0.03	0.03
Figure 7p
vehicle	doc	5aza	doc+ 5aza	vehicle	doc	5aza	doc+ 5aza
0.45	0.3875	0.35625	0.23125	0.555	0.45	0.195	0.06875
0.4875	0.31875	0.33125	0.15125	0.505	0.35	0.299625	0.15625
0.425	0.4375	0.46525	0.2125	0.59125	0.4475	0.25	0.08125

## Sheet: Supple figure 1
Figure S1a									Figure S1b
										Un-Transfected	SPOP-WT- Transfected
										40.806	9.059
										40.905	17.229
										39.048	18.229
										19.867	12.241
										39.418	11.533
										21.465	17.338
										28.609	2.89
										31.52	6.58
										35.996	7.059
										24.614	10.229
										32.828	11.229
Figure 1c										29.063	15.241
										28.174	16.533
										26.609	15.338
										30.52	4.89
										33.996	7.58
										26.614	11.241
										31.828	14.533
										27.063	18.338
										25.174	11.89
										40.644	6.58
										40.743	8.867
										38.886	17.037
										19.705	18.037
										39.256	12.049
										21.303	11.341
										28.447	15.049
										31.358	16.341
										35.834	15.146
										24.452	6.308
										28.8	8.998
										34.3	12.659
Figure 1d										32	15.951
										28.5	19.756		Figure S1e
										34.6	13.308		EV	F133V	F133V + SPOP WT	F133V + 5-AzaC
										36.52	7.998		48.444	42.2652	57.252	35.1109
										31.996	7.388		34.892	50.2248	41.236	36.7587
										26.614	11.049		33.616	48.5875	39.728	39.1799
										28.828	14.341		41.668	45.3869	49.244	41.9155
										47	14.062		29.92	40.4172	22.64	33.7804
										45.8	15.354		21.56	48.1821	23.52	24.4976
										49.5	14.159		35.673	56.442	38.916	28.198
										43.51	3.711		43.68	66.9448	35.56	32.9033
										46.66	6.401		41.954	41.0486	40.8098	21.3018
										28.308	10.062		26.4418	56.471	37.7207	26.419
										34.762	12.359		31.113	48.1678	36.9899	17.9018
										36.682	15.651		42.253	35.5984	29.3119	18.5351
										32.158	19.456		37.809	43.6318	44.9507	23.0338
										26.776	13.008		31.221	49.4854	37.1183	29.1118
										27.636	7.698		36.99	37.8754	43.977	22.6102
													24.84	41.5402	26.08	24.6625
													30.6	44.6389	27.2	18.8556
													49.23	55.2566	43.76	21.5026
													40.55	49.5023	47.6	20.8009
													50.904	49.5288	38.248	22.0115
													47.286	34.1043	21.524	22.6948
													39.8488	36.0242	35.879	24.2307
													39.1832	43.6479	34.5466	21.2308
													31.008	45.7576	36.8064	32.7343
													22.344	62.0694	17.8752	40.1673
													36.9702	47.8254	38.5762	18.0879
													41.632	72.3784	44.5056	33.0174
													43.4796	64.6485	34.7837	23.2954
													27.4033	42.1374	21.9227	14.5175
													39.4098	33.2939	28.5278	24.1227
Figure S1f						Figure S1g							57.4538	39.5378	33.963	39.0873
													41.7714	26.0338	32.8095	18.195
													33.4266	29.9429	36.8555	15.9728
													32.64	39.4067	30.2	15.5009
													56.238	47.3479	44.865	23.8089
													51.71	54.0491	35.425	27.4569
													39.8243	41.7244	58.8536	38.9763
													40.0032	38.8656	40.6693	21.5194
													37.3197	44.8067	31.7664	36.2558
													39.6542	52.7479	37.6542	28.551
													26.7485	51.0624	28.7485	19.2589
													17.5646	47.1244	30.5646	12.6465
													33.0684	44.2656	30.657	23.8093
													52.8499	26.1929	47.1416	26.5916
													39.9684	20.7929	36.407	27.6827
													35.7994	46.293	32.6928	24.3475
													43.5452	63.6593	39.1477	30.5442
													27.2318	40.6079	25.5532	23.964
													34.9656	47.9444	31.998	30.7697
													59.9795	54.5564	52.8429	28.4768
Figure S1h										Figure S1i

## Sheet: Supple figure 2
Figure S2a						Figure S2b							Figure S2c
Figure S2d
	DMSO			MG132			Bortezomib			MLN4924
EHMT1	0.94	1.02	1.04	1.04	1.09	1.15	0.85	0.92	1.03	1.15	1.06	0.99
EHMT2	0.93	1.01	1.06	1.04	1.25	1.07	0.99	0.95	0.9	0.89	0.91	0.94
Figure S2e
Figure S2l
	WT		SBC1/2-m
0	0.96	1	0.95	1
3	0.75	0.87	0.98	0.9
6	0.4	0.51	0.85	0.95
12	0.33	0.45	0.82	0.87
24	0.08	0.15	0.78	0.72

## Sheet: Supple figure 3
Figure S3a						Figure S3b							Figure S3c	non-transfected	Transfected
														0.723439	1.05288
														0.820421	1.0486
														0.852748	1.10384
														0.93	1.01115
														0.97128	1.01436
														1.17602	0.95337
														1.19715	0.89818
														0.9378	1.22337
														0.934643	1.01717
														0.961582	1.16309
														0.861382	0.88489
														0.882325	0.91499
														0.841486	0.83781
														0.957877	1.05609
														0.937824	0.79198
														0.914787	1.29412
														0.903268	1.07642
														0.9512	1.11387
														0.937824	1.04967
														0.891223	1.06679
														0.716928	0.90629
														0.79194	1.05395
														1.02637	0.85386
														0.942792	0.95658
														0.997395	1.02399
														0.925159	0.93518
														0.914103	0.98119
														0.848345	1.17486
														0.919606	1.10384
														0.926084	1.06465
														1.03118	1.01436
														1.03619	0.95337
														1.07001	1.1556
														0.877031	1.05609
														0.903101	0.811717
														0.762724	1.10959
														1.06673	1.04967
														0.739662	1.06679
														0.837926	0.90629
														1.1031	1.09675
														0.842758	1.09996
														0.847225	0.86563
														0.788261	1.35098
														0.9416	0.80036
														0.817743	0.97691
														0.792667	1.04753
														0.896241	0.8951
														0.672119	1.09849
														0.759672	1.0058
														0.817743	0.776968
Figure S3d
	EV			WT			Y87C			F102C			F133V			Q165P
22 EHMT1	1.05593	0.949843	0.997046	1.0205	0.832153	0.906401	1.08521	0.795903	0.912423	1.1069	0.838311	1.00481	1.09108	0.868587	1.08258	1.04438	0.974091	0.960579
22 EHMT2	0.925501	0.980791	1.10166	1.0355	1.14145	0.865397	1.00315	0.957245	0.990343	1.01203	0.890597	1.03279	1.01172	0.950885	0.941165	0.90967	0.953902	0.980196
DU EHMT1	1.05592	0.949843	0.997046	1.0205	0.96994	1.18216	1.06341	1.18733	1.09152	1.18635	1.10616	1.02177	1.09108	1.09379	0.942445	1.19967	1.04401	0.960579
DU EHMT2	1.07826	0.985894	0.940688	1.12828	0.906968	1.16823	0.87757	1.10657	0.889995	0.900537	1.16856	1.03309	1.10787	1.06851	0.979075	1.05007	0.961998	1.12683
Figure S3e
	EV			Y87C			F102C			F133V			Q165P
C4-2	0.933347	1.06612	1.01065	1.01255	0.97742	0.958747	0.9358	0.97531	0.962415	0.999462	0.996067	1.00545	1.01489	0.984253	1.1315
LNCaP	0.833347	1.09781	1.09306	1.02425	1.09774	1.10747	1.10065	1.0433	1.18747	0.899462	0.956067	1.20865	1.01149	1.02425	1.08224
PC3	0.833347	1.05781	1.13306	1.02425	0.997742	0.880747	1.10065	1.0433	0.898747	0.899462	0.956067	0.97	0.880553	1.17656	1.08224

[truncated: 6 more sheets: Supple figure 4, Supple figure 5, Supple figure 6, Supple figure 7, Supple figure 8, Supple figure 9]
